# Supplementary material for: A community-driven resource for genomic epidemiology and antimicrobial resistance prediction of Neisseria gonorrhoeae at Pathogenwatch
Source: Genome Med. 2021 Apr 19;13:61. doi: 10.1186/s13073-021-00858-2 (PMC8054416; doi:10.1186/s13073-021-00858-2)
Supplement: Supplementary file 2 — Additional file 2: Results of the GHRU assembly pipeline on 12,192 public N. gonorrhoeae genomes. [file 13073_2021_858_MOESM2_ESM.xlsx]

## Sheet: Additional file 2
Run accession	Assembly status	Pubmed ID/bioRxiv/medRxiv	Quality check
DRR117952	warning	30063202	quast: N50=45567 (< 50000)
DRR117953	pass	30063202
DRR117954	pass	30063202
DRR117955	warning	30063202	quast: N50=45831 (< 50000)
DRR117956	pass	30063202
DRR117957	pass	30063202
DRR117958	pass	30063202
DRR117959	warning	30063202	quast: N50=45517 (< 50000); fastqc: per sequence GC content
DRR117960	warning	30063202	quast: N50=48627 (< 50000)
DRR117961	pass	30063202
DRR117962	pass	30063202
DRR117963	pass	30063202
DRR117964	pass	30063202
DRR117965	failure	30063202	quast: total length (>= 1000 bp)=4032726 (< 1938529 or > 2506841); confindr: percentage_contamination=29.88 (>5); bactinspector: result=uncertain
DRR117966	pass	30063202
DRR117967	warning	30063202	quast: N50=30954 (< 50000)
DRR117968	pass	30063202
DRR117969	pass	30063202
DRR117970	pass	30063202
DRR117971	warning	30063202	quast: N50=48907 (< 50000)
DRR117972	pass	30063202
DRR117973	pass	30063202
DRR117974	warning	30063202	quast: N50=49159 (< 50000)
DRR117975	warning	30063202	quast: N50=42804 (< 50000)
DRR117976	pass	30063202
DRR117977	pass	30063202
DRR117978	pass	30063202
DRR117979	pass	30063202
DRR117980	pass	30063202
DRR117981	warning	30063202	quast: N50=47073 (< 50000)
DRR117982	pass	30063202
DRR117983	pass	30063202
DRR117984	pass	30063202
DRR117985	warning	30063202	quast: N50=49419 (< 50000)
DRR117986	pass	30063202
DRR117987	pass	30063202
DRR117988	warning	30063202	quast: N50=49453 (< 50000)
DRR117989	pass	30063202
DRR117990	pass	30063202
DRR117991	warning	30063202	quast: N50=41983 (< 50000)
DRR117992	pass	30063202
DRR117993	pass	30063202
DRR117994	pass	30063202
DRR117995	pass	30063202
DRR117996	pass	30063202
DRR124688	pass	30063202
DRR124689	pass	30063202
DRR124690	pass	30063202
DRR124691	warning	30063202	quast: N50=36080 (< 50000)
DRR124692	warning	30063202	quast: N50=48498 (< 50000)
DRR124693	warning	30063202	fastqc: per sequence GC content
DRR124694	pass	30063202
DRR124695	pass	30063202
DRR124696	pass	30063202
DRR124697	pass	30063202
DRR124698	warning	30063202	quast: N50=35430 (< 50000)
DRR124699	warning	30063202	quast: N50=39984 (< 50000)
DRR124700	pass	30063202
DRR124701	pass	30063202
DRR124702	warning	30063202	quast: N50=46800 (< 50000)
DRR124703	warning	30063202	quast: N50=47239 (< 50000)
DRR124704	warning	30063202	quast: N50=45860 (< 50000)
DRR124705	warning	30063202	quast: N50=43105 (< 50000)
DRR124706	warning	30063202	quast: N50=45200 (< 50000)
DRR124707	failure	30063202	quast: N50=23826 (< 25000)
DRR124708	warning	30063202	quast: N50=27784 (< 50000)
DRR124709	warning	30063202	quast: N50=35051 (< 50000)
DRR124710	warning	30063202	quast: N50=45794 (< 50000)
DRR124711	warning	30063202	quast: N50=49055 (< 50000)
DRR124712	warning	30063202	quast: N50=47471 (< 50000)
DRR124713	warning	30063202	quast: N50=47043 (< 50000)
DRR124714	warning	30063202	quast: N50=45726 (< 50000)
DRR124715	warning	30063202	quast: N50=42781 (< 50000)
DRR124716	pass	30063202
DRR124717	pass	30063202
DRR124718	pass	30063202
DRR124719	warning	30063202	quast: N50=46690 (< 50000)
DRR124720	warning	30063202	quast: N50=46826 (< 50000)
DRR124721	pass	30063202
DRR124722	pass	30063202
DRR124723	pass	30063202
DRR124724	warning	30063202	quast: N50=48321 (< 50000)
DRR124725	warning	30063202	quast: N50=39157 (< 50000)
DRR124726	warning	30063202	quast: N50=46779 (< 50000)
DRR124727	pass	30063202
DRR124728	pass	30063202
DRR124729	pass	30063202
DRR124730	pass	30063202
DRR124731	pass	30063202
DRR124732	pass	30063202
DRR124733	pass	30063202
DRR124734	warning	30063202	quast: N50=48933 (< 50000)
DRR124735	pass	30063202
DRR124736	pass	30063202
DRR124737	pass	30063202
DRR124738	pass	30063202
DRR124739	pass	30063202
DRR124740	pass	30063202
DRR124741	pass	30063202
DRR124742	pass	30063202
DRR124743	pass	30063202
DRR124744	pass	30063202
DRR124745	pass	30063202
DRR124746	pass	30063202
DRR124747	pass	30063202
DRR124748	pass	30063202
DRR124749	warning	30063202	quast: N50=48640 (< 50000)
DRR124750	warning	30063202	quast: N50=41998 (< 50000)
DRR124751	pass	30063202
DRR124752	pass	30063202
DRR124753	warning	30063202	quast: N50=47597 (< 50000)
DRR124754	pass	30063202
DRR124755	pass	30063202
DRR124756	pass	30063202
DRR124757	pass	30063202
DRR124758	warning	30063202	quast: N50=44211 (< 50000); fastqc: per sequence GC content
DRR124759	pass	30063202
DRR124760	pass	30063202
DRR124761	pass	30063202
DRR124762	pass	30063202
DRR124763	pass	30063202
DRR124764	pass	30063202
DRR124765	pass	30063202
DRR124766	pass	30063202
DRR124767	pass	30063202
DRR124768	pass	30063202
DRR124769	pass	30063202
DRR124770	pass	30063202
DRR124771	pass	30063202
DRR124772	pass	30063202
DRR124773	pass	30063202
DRR124774	pass	30063202
DRR124775	warning	30063202	fastqc: per sequence GC content
DRR124776	warning	30063202	fastqc: per sequence GC content
DRR124777	pass	30063202
DRR124778	pass	30063202
DRR124779	pass	30063202
DRR124780	pass	30063202
DRR124781	warning	30063202	quast: N50=43357 (< 50000); fastqc: per sequence GC content
DRR124782	warning	30063202	quast: N50=46825 (< 50000)
DRR124783	pass	30063202
DRR124784	pass	30063202
DRR124785	pass	30063202
DRR124786	pass	30063202
DRR124787	pass	30063202
DRR124788	pass	30063202
DRR124789	failure	30063202	confindr: percentage_contamination=6.65 (>5)
DRR124790	warning	30063202	quast: N50=41974 (< 50000)
DRR124791	pass	30063202
DRR124792	warning	30063202	quast: N50=47271 (< 50000)
DRR124793	pass	30063202
DRR124794	pass	30063202
DRR124795	pass	30063202
DRR124796	pass	30063202
DRR124797	warning	30063202	quast: N50=48836 (< 50000)
DRR124798	warning	30063202	fastqc: per sequence GC content
DRR124799	warning	30063202	quast: N50=49405 (< 50000)
DRR124800	pass	30063202
DRR124801	pass	30063202
DRR124802	pass	30063202
DRR124803	pass	30063202
DRR124804	pass	30063202
DRR124805	pass	30063202
DRR124806	warning	30063202	quast: N50=41333 (< 50000)
DRR124807	warning	30063202	quast: N50=46992 (< 50000)
DRR124808	pass	30063202
DRR124809	pass	30063202
DRR124810	pass	30063202
DRR124811	pass	30063202
DRR124812	warning	30063202	quast: N50=39181 (< 50000)
DRR124813	warning	30063202	quast: N50=46199 (< 50000)
DRR124814	pass	30063202
DRR124815	warning	30063202	quast: N50=40442 (< 50000)
DRR124816	warning	30063202	quast: N50=43152 (< 50000)
DRR124817	warning	30063202	quast: N50=46969 (< 50000)
DRR124818	pass	30063202
DRR124819	pass	30063202
DRR124820	pass	30063202
DRR124821	warning	30063202	quast: N50=39759 (< 50000)
DRR124822	warning	30063202	quast: N50=32959 (< 50000)
DRR124823	warning	30063202	quast: N50=49037 (< 50000)
DRR124824	warning	30063202	quast: N50=41157 (< 50000)
DRR124825	pass	30063202
DRR124826	warning	30063202	quast: N50=49368 (< 50000)
DRR124827	pass	30063202
DRR124828	pass	30063202
DRR124829	pass	30063202
DRR124830	pass	30063202
DRR124831	warning	30063202	quast: N50=41038 (< 50000)
DRR124832	warning	30063202	quast: N50=27373 (< 50000)
DRR124833	warning	30063202	quast: N50=38595 (< 50000)
DRR124834	warning	30063202	quast: N50=49093 (< 50000)
DRR124835	pass	30063202
DRR124836	warning	30063202	quast: N50=49394 (< 50000)
DRR124837	warning	30063202	quast: N50=49754 (< 50000)
DRR124838	pending	30063202	trimmomatic: one pair lost, resulting in single-end data
DRR124839	warning	30063202	quast: N50=34445 (< 50000)
DRR124840	warning	30063202	quast: N50=34177 (< 50000)
DRR124841	failure	30063202	quast: # contigs (>= 1000 bp)=168 (>150); quast: N50=18600 (< 25000)
DRR124842	warning	30063202	quast: N50=32379 (< 50000)
DRR124843	warning	30063202	quast: N50=47440 (< 50000)
DRR124844	pass	30063202
DRR124845	pass	30063202
DRR124846	pass	30063202
DRR124847	warning	30063202	quast: N50=46666 (< 50000)
DRR124848	warning	30063202	quast: N50=41611 (< 50000)
DRR124849	warning	30063202	quast: N50=30394 (< 50000)
DRR124850	warning	30063202	quast: N50=41021 (< 50000)
DRR124851	pass	30063202
DRR124852	warning	30063202	quast: N50=47202 (< 50000)
DRR124853	pass	30063202
DRR124854	pass	30063202
DRR124855	pass	30063202
DRR124856	warning	30063202	quast: # contigs (>= 1000 bp)=151 (>150); quast: N50=47272 (< 50000); confindr: percentage_contamination<1
DRR124857	pass	30063202
DRR124858	pass	30063202
DRR124859	pass	30063202
DRR124860	warning	30063202	quast: N50=49108 (< 50000)
DRR124861	pass	30063202
DRR124862	pass	30063202
DRR124863	warning	30063202	quast: N50=47404 (< 50000)
DRR124864	warning	30063202	quast: N50=44226 (< 50000)
DRR124865	warning	30063202	quast: N50=45088 (< 50000)
DRR124866	pass	30063202
DRR124867	pass	30063202
DRR124868	pass	30063202
DRR124869	pass	30063202
DRR124870	pass	30063202
DRR124871	warning	30063202	quast: N50=40470 (< 50000)
DRR124872	warning	30063202	quast: N50=39133 (< 50000)
DRR124873	pass	30063202
DRR124874	pass	30063202
DRR124875	pass	30063202
DRR124876	pass	30063202
DRR124877	pass	30063202
DRR124878	pass	30063202
DRR124879	warning	30063202	quast: N50=36996 (< 50000)
DRR124880	warning	30063202	quast: N50=40321 (< 50000)
DRR124881	warning	30063202	quast: N50=47176 (< 50000)
DRR124882	pass	30063202
DRR124883	pass	30063202
DRR124884	pass	30063202
DRR124885	warning	30063202	quast: N50=35936 (< 50000)
DRR124886	warning	30063202	quast: N50=35219 (< 50000)
DRR124887	warning	30063202	quast: N50=35509 (< 50000)
DRR124888	pass	30063202
DRR124889	pass	30063202
DRR124890	pass	30063202
DRR124891	pass	30063202
DRR124892	warning	30063202	quast: N50=43756 (< 50000)
DRR124893	warning	30063202	quast: N50=43360 (< 50000)
ERR026588	failure	27353752	fastqc: overrepresented sequences
ERR026589	failure	27353752	fastqc: overrepresented sequences
ERR026590	failure	27353752	quast: N50=48824 (< 50000); fastqc: overrepresented sequences
ERR026591	failure	27353752	fastqc: overrepresented sequences, per sequence GC content
ERR026592	failure	27353752	fastqc: overrepresented sequences
ERR026593	failure	27353752	quast: N50=44014 (< 50000); fastqc: overrepresented sequences
ERR026594	failure	27353752	quast: N50=46973 (< 50000); fastqc: overrepresented sequences
ERR026595	failure	27353752	fastqc: overrepresented sequences
ERR026596	failure	27353752	fastqc: overrepresented sequences
ERR026597	failure	27353752	fastqc: overrepresented sequences
ERR026598	failure	27353752	fastqc: overrepresented sequences
ERR026600	failure	27353752	fastqc: per sequence GC content, overrepresented sequences, per sequence GC content
ERR026601	failure	27353752	quast: N50=47001 (< 50000); fastqc: overrepresented sequences
ERR026602	failure	27353752	fastqc: overrepresented sequences, per sequence GC content
ERR026603	failure	27353752	quast: N50=46656 (< 50000); fastqc: overrepresented sequences
ERR026604	failure	27353752	quast: N50=46338 (< 50000); fastqc: overrepresented sequences, per sequence GC content
ERR026605	failure	27353752	quast: N50=47066 (< 50000); fastqc: overrepresented sequences
ERR026606	failure	27353752	quast: N50=49231 (< 50000); fastqc: overrepresented sequences, per sequence GC content
ERR026607	failure	27353752	fastqc: overrepresented sequences, per sequence GC content
ERR026608	failure	27353752	quast: N50=48775 (< 50000); fastqc: per sequence GC content; fastqc: overrepresented sequences, per sequence GC content
ERR026609	failure	27353752	quast: N50=48905 (< 50000); fastqc: overrepresented sequences, per sequence GC content
ERR029239	warning	27353752	quast: N50=40500 (< 50000)
ERR029240	warning	27353752	quast: N50=46735 (< 50000)
ERR029241	pass	27353752
ERR029242	warning	27353752	quast: N50=49385 (< 50000)
ERR029243	pass	27353752
ERR029244	warning	27353752	quast: N50=44193 (< 50000)
ERR029245	pending	27353752	trimmomatic: one pair lost, resulting in single-end data
ERR029246	pending	27353752	trimmomatic: one pair lost, resulting in single-end data
ERR029247	warning	27353752	quast: N50=46656 (< 50000)
ERR029249	pending	27353752	trimmomatic: one pair lost, resulting in single-end data
ERR029250	pending	27353752	trimmomatic: one pair lost, resulting in single-end data
ERR029251	pending	27353752	trimmomatic: one pair lost, resulting in single-end data
ERR029252	warning	27353752	quast: N50=40950 (< 50000)
ERR029253	warning	27353752	quast: N50=41609 (< 50000)
ERR029254	warning	27353752	quast: N50=47005 (< 50000)
ERR029255	warning	27353752	quast: N50=46710 (< 50000)
ERR029256	warning	27353752	quast: N50=45145 (< 50000)
ERR029257	warning	27353752	quast: N50=47611 (< 50000)
ERR029258	warning	27353752	quast: N50=43918 (< 50000)
ERR029259	warning	27353752	quast: N50=47109 (< 50000)
ERR029260	warning	27353752	quast: N50=46330 (< 50000)
ERR029261	warning	27353752	quast: N50=45036 (< 50000)
ERR029262	warning	27353752	quast: N50=43898 (< 50000)
ERR029263	pass	27353752
ERR029264	warning	27353752	quast: N50=48048 (< 50000)
ERR029265	warning	27353752	quast: N50=40745 (< 50000)
ERR029266	pending	27353752	trimmomatic: one pair lost, resulting in single-end data
ERR029267	pass	27353752
ERR029269	warning	27353752	quast: N50=46657 (< 50000)
ERR029270	pending	27353752	trimmomatic: one pair lost, resulting in single-end data
ERR029271	warning	27353752	quast: N50=40498 (< 50000)
ERR029272	warning	27353752	quast: N50=47338 (< 50000)
ERR029273	warning	27353752	quast: N50=46741 (< 50000)
ERR029274	warning	27353752	quast: N50=46176 (< 50000)
ERR029275	warning	27353752	quast: N50=46746 (< 50000)
ERR029276	warning	27353752	quast: N50=47001 (< 50000)
ERR048995	warning	27353752	quast: N50=47061 (< 50000)
ERR048996	pending	27353752	trimmomatic: one pair lost, resulting in single-end data
ERR048997	pending	27353752	trimmomatic: one pair lost, resulting in single-end data
ERR048998	warning	27353752	quast: N50=46761 (< 50000)
ERR048999	warning	27353752	quast: N50=46482 (< 50000)
ERR049000	pending	27353752	trimmomatic: one pair lost, resulting in single-end data
ERR049001	warning	27353752	quast: N50=48635 (< 50000)
ERR049002	pending	27353752	trimmomatic: one pair lost, resulting in single-end data
ERR049003	warning	27353752	quast: N50=48669 (< 50000)
ERR049004	warning	27353752	quast: N50=48618 (< 50000)
ERR049005	warning	27353752	quast: N50=46758 (< 50000)
ERR049006	warning	27353752	quast: N50=41332 (< 50000)
ERR049007	pass	27353752
ERR049008	warning	27353752	quast: N50=48618 (< 50000)
ERR049009	warning	27353752	quast: N50=47085 (< 50000)
ERR049010	warning	27353752	quast: N50=48813 (< 50000)
ERR049011	pending	27353752	trimmomatic: one pair lost, resulting in single-end data
ERR049012	warning	27353752	quast: N50=48635 (< 50000)
ERR049013	pending	27353752	trimmomatic: one pair lost, resulting in single-end data
ERR049014	warning	27353752	quast: N50=48669 (< 50000)
ERR049015	pending	27353752	trimmomatic: one pair lost, resulting in single-end data
ERR049016	pending	27353752	trimmomatic: one pair lost, resulting in single-end data
ERR049017	warning	27353752	quast: N50=39130 (< 50000)
ERR049018	warning	27353752	quast: N50=40342 (< 50000)
ERR049019	warning	27353752	quast: N50=40551 (< 50000)
ERR049020	warning	27353752	quast: N50=40585 (< 50000)
ERR049021	warning	27353752	quast: N50=34780 (< 50000)
ERR049022	warning	27353752	quast: N50=40363 (< 50000)
ERR049023	warning	27353752	quast: N50=40551 (< 50000)
ERR049025	warning	27353752	quast: N50=39130 (< 50000)
ERR049026	warning	27353752	quast: N50=39039 (< 50000)
ERR049027	warning	27353752	quast: N50=40363 (< 50000)
ERR049028	warning	27353752	quast: N50=43992 (< 50000)
ERR049029	warning	27353752	quast: N50=40225 (< 50000)
ERR049030	warning	27353752	quast: N50=40367 (< 50000)
ERR049031	warning	27353752	quast: N50=36499 (< 50000)
ERR049032	pending	27353752	trimmomatic: one pair lost, resulting in single-end data
ERR049037	warning	27353752	quast: N50=40266 (< 50000)
ERR049038	warning	27353752	quast: N50=40234 (< 50000)
ERR049039	warning	27353752	quast: N50=40382 (< 50000)
ERR049040	warning	27353752	quast: N50=40800 (< 50000)
ERR049041	warning	27353752	quast: N50=35849 (< 50000)
ERR049042	warning	27353752	quast: N50=36888 (< 50000)
ERR049043	warning	27353752	quast: N50=39040 (< 50000)
ERR049045	warning	27353752	quast: N50=40359 (< 50000)
ERR049046	warning	27353752	quast: N50=38105 (< 50000)
ERR049047	warning	27353752	quast: N50=35027 (< 50000)
ERR049048	warning	27353752	quast: N50=39386 (< 50000)
ERR049049	pending	27353752	trimmomatic: one pair lost, resulting in single-end data
ERR049050	warning	27353752	quast: N50=46310 (< 50000)
ERR049051	warning	27353752	quast: N50=39395 (< 50000)
ERR049052	warning	27353752	quast: N50=34822 (< 50000)
ERR049053	warning	27353752	quast: N50=39039 (< 50000)
ERR049054	warning	27353752	quast: N50=36899 (< 50000)
ERR049055	warning	27353752	quast: N50=39039 (< 50000)
ERR049056	warning	27353752	quast: N50=39527 (< 50000)
ERR049057	warning	27353752	quast: N50=40079 (< 50000)
ERR049058	warning	27353752	quast: N50=40544 (< 50000)
ERR049059	warning	27353752	quast: N50=36895 (< 50000)
ERR049060	warning	27353752	quast: N50=36898 (< 50000)
ERR049061	warning	27353752	quast: N50=39130 (< 50000)
ERR049062	warning	27353752	quast: N50=40225 (< 50000)
ERR049063	warning	27353752	quast: N50=36901 (< 50000)
ERR049064	warning	27353752	quast: N50=39130 (< 50000)
ERR049065	warning	27353752	quast: N50=36908 (< 50000)
ERR049066	warning	27353752	quast: N50=36891 (< 50000)
ERR049067	warning	27353752	quast: N50=40551 (< 50000)
ERR049068	warning	27353752	quast: N50=39039 (< 50000)
ERR049069	warning	27353752	quast: N50=38693 (< 50000)
ERR049070	pending	27353752	trimmomatic: one pair lost, resulting in single-end data
ERR049071	warning	27353752	quast: N50=36284 (< 50000)
ERR049072	warning	27353752	quast: N50=36250 (< 50000)
ERR049073	pending	27353752	trimmomatic: one pair lost, resulting in single-end data
ERR049074	warning	27353752	quast: N50=39039 (< 50000)
ERR049075	warning	27353752	quast: N50=40363 (< 50000)
ERR049076	warning	27353752	quast: N50=44237 (< 50000)
ERR049077	warning	27353752	quast: N50=38686 (< 50000)
ERR049078	warning	27353752	quast: N50=39039 (< 50000)
ERR1067709	pass	27638945
ERR1067710	pass	27638945
ERR1067711	pass	27638945
ERR1067712	pass	27638945
ERR1067713	pass	27638945
ERR1067714	pass	27638945
ERR1067715	pass	27638945
ERR1067716	pass	27638945
ERR1067717	warning	27638945	quast: N50=48600 (< 50000)
ERR1067718	warning	27638945	quast: N50=46889 (< 50000)
ERR1067719	pass	27638945
ERR1067720	warning	27638945	quast: N50=48563 (< 50000)
ERR1067721	pass	27638945
ERR1067722	pass	27638945
ERR1067723	pass	27638945
ERR1067724	pass	27638945
ERR1067725	pass	27638945
ERR1067726	warning	27638945	quast: N50=48610 (< 50000)
ERR1067727	pass	27638945
ERR1067728	pass	27638945
ERR1067729	warning	27638945	quast: N50=49746 (< 50000)
ERR1067730	pass	27638945
ERR1067731	pass	27638945
ERR1067732	pass	27638945
ERR1067733	pass	27638945
ERR1067734	warning	27638945	quast: N50=48600 (< 50000)
ERR1067735	pass	27638945
ERR1067736	pass	27638945
ERR1067737	pass	27638945
ERR1067738	warning	27638945	quast: N50=49748 (< 50000)
ERR1067739	pass	27638945
ERR1067740	pass	27638945
ERR1067741	failure	27638945	confindr: percentage_contamination=6.66 (>5)
ERR1067742	warning	27638945	quast: N50=48180 (< 50000)
ERR1067743	pass	27638945
ERR1067745	pass	27638945
ERR1067746	pass	27638945
ERR1067747	pass	27638945
ERR1067748	pass	27638945
ERR1067749	pass	27638945
ERR1067750	pass	27638945
ERR1067751	warning	27638945	quast: N50=48769 (< 50000)
ERR1067752	pass	27638945
ERR1067753	pass	27638945
ERR1067754	pass	27638945
ERR1067755	pass	27638945
ERR1067756	pass	27638945
ERR1067757	pass	27638945
ERR1067758	pass	27638945
ERR1067759	pass	27638945
ERR1067760	pass	27638945
ERR1067761	pass	27638945
ERR1067762	pass	27638945
ERR1067763	warning	27638945	quast: N50=46889 (< 50000)
ERR1067764	pass	27638945
ERR1067765	pass	27638945
ERR1067766	warning	27638945	quast: N50=47309 (< 50000)
ERR1067767	pass	27638945
ERR1067768	pass	27638945
ERR1067769	pass	27638945
ERR1067770	warning	27638945	quast: N50=47305 (< 50000)
ERR1067771	pass	27638945
ERR1067772	pass	27638945
ERR1067773	warning	27638945	quast: N50=49002 (< 50000)
ERR1067774	pending	27638945	trimmomatic: one pair lost, resulting in single-end data
ERR1067775	pass	27638945
ERR1067776	pass	27638945
ERR1067777	pass	27638945
ERR1067778	failure	27638945	quast: # contigs (>= 1000 bp)=713 (>300); quast: N50=16123 (< 25000); quast: total length (>= 1000 bp)=3231475 (< 1938529 or > 2506841); bactinspector: result=uncertain
ERR1067779	warning	27638945	quast: N50=48554 (< 50000)
ERR1067780	pass	27638945
ERR1067781	pass	27638945
ERR1067782	pass	27638945
ERR1067783	pass	27638945
ERR1067784	pass	27638945
ERR1067785	pass	27638945
ERR1067786	pass	27638945
ERR1067787	pass	27638945
ERR1067788	pass	27638945
ERR1067789	pass	27638945
ERR1067790	pass	27638945
ERR1067791	pass	27638945
ERR1067792	pass	27638945
ERR1067793	pass	27638945
ERR1067794	pass	27638945
ERR1067795	warning	27638945	quast: N50=46883 (< 50000)
ERR1067796	warning	27638945	quast: N50=49388 (< 50000)
ERR1067797	pending	27638945	trimmomatic: one pair lost, resulting in single-end data
ERR1067798	pass	27638945
ERR1067799	pass	27638945
ERR1067800	pass	27638945
ERR1067801	warning	27638945	quast: N50=48676 (< 50000)
ERR1067802	pass	27638945
ERR1067803	warning	27638945	quast: N50=48611 (< 50000)
ERR1067804	pass	27638945
ERR1067805	pass	27638945
ERR1067806	warning	27638945	quast: N50=48771 (< 50000)
ERR1067807	pass	27638945
ERR1067808	pending	27638945	trimmomatic: one pair lost, resulting in single-end data
ERR1067809	pass	27638945
ERR1067810	pass	27638945
ERR1067811	warning	27638945	quast: N50=46873 (< 50000)
ERR1067812	pass	27638945
ERR1067813	pass	27638945
ERR1067814	pass	27638945
ERR1067815	pass	27638945
ERR1067816	pass	27638945
ERR1067817	pass	27638945
ERR1067818	pass	27638945
ERR1067820	warning	27638945	quast: N50=47110 (< 50000)
ERR1067821	pass	27638945
ERR1067822	pass	27638945
ERR1067823	pass	27638945
ERR1067825	pass	27638945
ERR1067826	pass	27638945
ERR1067827	pass	27638945
ERR1067828	pass	27638945
ERR1067829	pass	27638945
ERR1067830	warning	27638945	quast: N50=47319 (< 50000)
ERR1067831	pass	27638945
ERR1067832	pass	27638945
ERR1067833	pass	27638945
ERR1067835	pass	27638945
ERR1067836	warning	27638945	quast: N50=49908 (< 50000)
ERR1067837	warning	27638945	quast: N50=47309 (< 50000)
ERR1067838	pass	27638945
ERR1067839	warning	27638945	quast: N50=48806 (< 50000)
ERR1067840	pass	27638945
ERR1067841	pass	27638945
ERR1067842	pass	27638945
ERR1067843	pass	27638945
ERR1067844	pass	27638945
ERR1067845	pass	27638945
ERR1067846	warning	27638945	quast: N50=46899 (< 50000)
ERR1067847	pass	27638945
ERR1067848	pass	27638945
ERR1067849	pass	27638945
ERR1067850	pass	27638945
ERR1067851	pass	27638945
ERR1067852	pass	27638945
ERR1067853	pass	27638945
ERR1067854	pass	27638945
ERR1067855	pass	27638945
ERR1067856	warning	27638945	quast: N50=46888 (< 50000)
ERR1067857	pass	27638945
ERR1067858	pass	27638945
ERR1067859	warning	27638945	quast: N50=49693 (< 50000)
ERR1067860	pass	27638945
ERR1067861	pass	27638945
ERR1067862	pass	27638945
ERR1067863	pass	27638945
ERR1067864	pass	27638945
ERR1067865	pass	27638945
ERR1067866	pass	27638945
ERR1067867	pending	27638945	trimmomatic: one pair lost, resulting in single-end data
ERR1067868	pass	27638945
ERR1067869	pass	27638945
ERR1067870	pass	27638945
ERR1067871	warning	27638945	quast: N50=49575 (< 50000)
ERR1067872	pass	27638945
ERR1067873	pass	27638945
ERR1067874	pass	27638945
ERR1067875	pending	27638945	trimmomatic: one pair lost, resulting in single-end data
ERR1067876	pass	27638945
ERR1067877	pass	27638945
ERR1067878	pass	27638945
ERR1067879	pass	27638945
ERR1067880	pass	27638945
ERR1067881	warning	27638945	confindr: percentage_contamination<0.5
ERR1067882	pass	27638945
ERR1067883	pass	27638945
ERR1067884	pass	27638945
ERR1067885	pass	27638945
ERR1067886	pass	27638945
ERR1067887	pass	27638945
ERR1067888	pass	27638945
ERR1067889	pass	27638945
ERR1067890	pass	27638945
ERR1082156	pass	27638945
ERR1082157	pass	27638945
ERR1082158	pass	27638945
ERR1082159	pass	27638945
ERR1082160	pass	27638945
ERR1082161	pass	27638945
ERR1082162	pass	27638945
ERR1082163	pass	27638945
ERR1082164	pass	27638945
ERR1082165	pass	27638945
ERR1082166	warning	27638945	quast: N50=48800 (< 50000)
ERR1082167	pass	27638945
ERR1082168	pass	27638945
ERR1082169	pass	27638945
ERR1082170	pass	27638945
ERR1082171	pending	27638945	trimmomatic: one pair lost, resulting in single-end data
ERR1082172	pass	27638945
ERR1082174	warning	27638945	quast: N50=48735 (< 50000)
ERR1082175	warning	27638945	quast: N50=48499 (< 50000)
ERR1082176	pass	27638945
ERR1082177	pass	27638945
ERR1082178	pass	27638945
ERR1082179	pass	27638945
ERR1082180	pass	27638945
ERR1082181	pass	27638945
ERR1082182	warning	27638945	confindr: percentage_contamination<0.5
ERR1082183	pass	27638945
ERR1082184	pass	27638945
ERR1082185	pass	27638945
ERR1082187	pass	27638945
ERR1082188	pass	27638945
ERR1082189	pass	27638945
ERR1082190	pass	27638945
ERR1082191	pass	27638945
ERR1082192	pass	27638945
ERR1082193	pass	27638945
ERR1082194	warning	27638945	quast: N50=48966 (< 50000)
ERR1082195	pass	27638945
ERR1082196	pass	27638945
ERR1082197	warning	27638945	quast: N50=48797 (< 50000)
ERR1082198	pass	27638945
ERR1082199	pass	27638945
ERR1082200	pass	27638945
ERR1082201	pass	27638945
ERR1082202	pass	27638945
ERR1082203	warning	27638945	confindr: percentage_contamination<0.5
ERR1082204	pass	27638945
ERR1082205	pass	27638945
ERR1082206	pass	27638945
ERR1082207	pass	27638945
ERR1082208	pass	27638945
ERR1082209	pass	27638945
ERR1082210	pass	27638945
ERR1082211	pending	27638945	trimmomatic: one pair lost, resulting in single-end data
ERR1082212	pass	27638945
ERR1082213	pass	27638945
ERR1082214	pass	27638945
ERR1082215	pass	27638945
ERR1082216	pass	27638945
ERR1082217	pass	27638945
ERR1082218	pass	27638945
ERR1082220	pass	27638945
ERR1082221	pass	27638945
ERR1082222	pass	27638945
ERR1082223	pass	27638945
ERR1082224	pass	27638945
ERR1082225	pass	27638945
ERR1082226	pass	27638945
ERR1082227	pass	27638945
ERR1082228	pass	27638945
ERR1082229	pass	27638945
ERR1082230	pass	27638945
ERR1082231	pass	27638945
ERR1082232	pending	27638945	trimmomatic: one pair lost, resulting in single-end data
ERR1082233	pass	27638945
ERR1082234	pass	27638945
ERR1082235	pass	27638945
ERR1082236	pass	27638945
ERR1082237	pass	27638945
ERR1082238	pass	27638945
ERR1082239	pass	27638945
ERR1082240	pass	27638945
ERR1082241	pass	27638945
ERR1082242	pass	27638945
ERR1082243	pass	27638945
ERR1082244	pass	27638945
ERR1082245	pass	27638945
ERR1082246	pass	27638945
ERR1082247	pending	27638945	trimmomatic: one pair lost, resulting in single-end data
ERR1082248	pass	27638945
ERR1082249	pass	27638945
ERR1082251	pass	27638945
ERR1082252	pass	27638945
ERR1082253	pass	27638945
ERR1082254	pass	27638945
ERR1082255	pass	27638945
ERR1082256	warning	27638945	quast: # contigs (>= 1000 bp)=233 (>150); quast: N50=45459 (< 50000); confindr: percentage_contamination<1; bactinspector: result=uncertain
ERR1082257	pass	27638945
ERR1082258	pass	27638945
ERR1082259	pass	27638945
ERR1082260	pass	27638945
ERR1082261	pass	27638945
ERR1082262	pass	27638945
ERR1143657	warning	29701830	confindr: percentage_contamination<0.5
ERR1143658	pass	29701830
ERR1143659	pass	29701830
ERR1143660	pass	29701830
ERR1143661	pass	29701830
ERR1143662	pass	29701830
ERR1143663	pass	29701830
ERR1143664	pass	29701830
ERR1143665	warning	29701830	confindr: percentage_contamination<0.5
ERR1143666	pass	29701830
ERR1143667	pass	29701830
ERR1143668	pass	29701830
ERR1143669	pass	29701830
ERR1143670	pass	29701830
ERR1143671	pass	29701830
ERR1143672	pass	29701830
ERR1143673	pass	29701830
ERR1143674	pass	29701830
ERR1143675	pass	29701830
ERR1143676	pass	29701830
ERR1143677	failure	29701830	confindr: percentage_contamination=14.11 (>5)
ERR1143678	warning	29701830	confindr: percentage_contamination<0.5
ERR1143679	warning	29701830	confindr: percentage_contamination=3.63 (>0)
ERR1143680	failure	29701830	confindr: percentage_contamination=18.67 (>5)
ERR1143681	pass	29701830
ERR1143682	pass	29701830
ERR1143683	pass	29701830
ERR1143684	pass	29701830
ERR1143685	pass	29701830
ERR1143686	pass	29701830
ERR1143687	pass	29701830
ERR1143688	pass	29701830
ERR1143689	pending	29701830	trimmomatic: one pair lost, resulting in single-end data
ERR1143690	pass	29701830
ERR1143691	pass	29701830
ERR1143692	pass	29701830
ERR1143693	pass	29701830
ERR1143694	pass	29701830
ERR1143695	pass	29701830
ERR1143696	pending	29701830	trimmomatic: one pair lost, resulting in single-end data
ERR1143697	pass	29701830
ERR1143698	pass	29701830
ERR1143699	pass	29701830
ERR1143700	pass	29701830
ERR1143701	pass	29701830
ERR1143702	pass	29701830
ERR1143703	pass	29701830
ERR1143704	pass	29701830
ERR1143705	pass	29701830
ERR1143706	pass	29701830
ERR1143707	pass	29701830
ERR1143708	pass	29701830
ERR1143709	failure	29701830	quast: # contigs (>= 1000 bp)=229 (>150); quast: N50=18938 (< 25000); confindr: percentage_contamination=22.37 (>5)
ERR1143710	pass	29701830
ERR1143711	pass	29701830
ERR1143712	pass	29701830
ERR1143713	failure	29701830	quast: total length (>= 1000 bp)=7317889 (< 1938529 or > 2506841); fastqc: per sequence GC content; confindr: percentage_contamination<1; bactinspector: result=uncertain
ERR1143714	pass	29701830
ERR1143715	pass	29701830
ERR1204772	pass	2020.04.30.20086413
ERR1204773	pass	2020.04.30.20086413
ERR1204774	pass	2020.04.30.20086413
ERR1204775	pass	2020.04.30.20086413
ERR1204776	pass	2020.04.30.20086413
ERR1204777	pass	2020.04.30.20086413
ERR1204778	pass	2020.04.30.20086413
ERR1204779	pass	2020.04.30.20086413
ERR1204780	pass	2020.04.30.20086413
ERR1204781	pass	2020.04.30.20086413
ERR1204782	pass	2020.04.30.20086413
ERR1204783	pass	2020.04.30.20086413
ERR1204784	pass	2020.04.30.20086413
ERR1204785	pass	2020.04.30.20086413
ERR1204786	warning	2020.04.30.20086413	quast: N50=48604 (< 50000)
ERR1204787	pass	2020.04.30.20086413
ERR1204788	pass	2020.04.30.20086413
ERR1204789	pass	2020.04.30.20086413
ERR1204790	pass	2020.04.30.20086413
ERR1204791	pass	2020.04.30.20086413
ERR1204792	pass	2020.04.30.20086413
ERR1204793	pass	2020.04.30.20086413
ERR1204794	pass	2020.04.30.20086413
ERR1204795	pass	2020.04.30.20086413
ERR1204796	warning	2020.04.30.20086413	quast: N50=48742 (< 50000)
ERR1204797	pass	2020.04.30.20086413
ERR1204798	pass	2020.04.30.20086413
ERR1204801	pass	2020.04.30.20086413
ERR1204802	pass	2020.04.30.20086413
ERR1204803	pass	2020.04.30.20086413
ERR1204804	pass	2020.04.30.20086413
ERR1204805	pass	2020.04.30.20086413
ERR1204806	pass	2020.04.30.20086413
ERR1204807	pass	2020.04.30.20086413
ERR1204812	pass	2020.04.30.20086413
ERR1204813	pass	2020.04.30.20086413
ERR1426708	warning	28348871	quast: N50=39074 (< 50000)
ERR1426709	warning	28348871	quast: N50=45729 (< 50000)
ERR1426710	warning	28348871	quast: N50=39839 (< 50000)
ERR1426711	warning	28348871	quast: N50=40562 (< 50000)
ERR1426712	pass	28348871
ERR1426713	pass	28348871
ERR1426714	pass	28348871
ERR1426715	pass	28348871
ERR1426716	warning	28348871	quast: N50=41957 (< 50000)
ERR1426717	warning	28348871	quast: N50=45529 (< 50000)
ERR1426718	warning	28348871	quast: N50=39448 (< 50000)
ERR1426719	pass	28348871
ERR1426720	warning	28348871	quast: N50=46455 (< 50000)
ERR1426721	warning	28348871	quast: N50=44002 (< 50000)
ERR1426722	pass	28348871
ERR1426723	warning	28348871	quast: N50=41171 (< 50000)
ERR1426724	warning	28348871	quast: N50=43428 (< 50000)
ERR1426725	warning	28348871	quast: N50=39127 (< 50000)
ERR1426726	warning	28348871	quast: N50=40454 (< 50000)
ERR1426727	warning	28348871	quast: N50=45466 (< 50000)
ERR1426728	warning	28348871	quast: N50=37138 (< 50000)
ERR1426729	pass	28348871
ERR1426730	warning	28348871	quast: N50=40420 (< 50000)
ERR1426731	warning	28348871	quast: N50=40542 (< 50000)
ERR1426732	warning	28348871	quast: N50=43941 (< 50000)
ERR1426733	warning	28348871	quast: N50=48161 (< 50000)
ERR1426734	warning	28348871	quast: N50=40334 (< 50000)
ERR1426735	warning	28348871	quast: N50=42189 (< 50000)
ERR1426736	warning	28348871	quast: N50=43885 (< 50000)
ERR1426737	warning	28348871	quast: N50=45240 (< 50000)
ERR1426738	warning	28348871	quast: N50=30918 (< 50000)
ERR1426739	warning	28348871	quast: N50=39153 (< 50000)
ERR1426740	warning	28348871	quast: N50=39278 (< 50000)
ERR1426741	warning	28348871	quast: N50=37447 (< 50000)
ERR1426742	warning	28348871	quast: N50=41934 (< 50000)
ERR1426743	failure	28348871	quast: N50=22921 (< 25000)
ERR1426744	warning	28348871	quast: N50=38752 (< 50000)
ERR1426745	failure	28348871	quast: # contigs (>= 1000 bp)=153 (>150); quast: N50=23349 (< 25000)
ERR1426746	warning	28348871	quast: N50=27074 (< 50000)
ERR1426747	warning	28348871	quast: N50=25188 (< 50000)
ERR1426748	warning	28348871	quast: N50=38039 (< 50000)
ERR1426749	warning	28348871	quast: N50=35234 (< 50000)
ERR1426750	warning	28348871	quast: N50=37021 (< 50000)
ERR1426751	warning	28348871	quast: N50=47716 (< 50000)
ERR1426752	warning	28348871	quast: N50=47270 (< 50000)
ERR1426753	warning	28348871	quast: N50=46693 (< 50000)
ERR1426754	pass	28348871
ERR1426755	pass	28348871
ERR1426756	pass	28348871
ERR1426757	warning	28348871	quast: N50=47219 (< 50000)
ERR1448254	pass	31358980
ERR1448255	pass	31358980
ERR1549286	warning	26601852	quast: N50=47058 (< 50000)
ERR1549287	warning	26601852	quast: N50=47052 (< 50000)
ERR1549288	failure	26601852	quast: # contigs (>= 1000 bp)=532 (>300); quast: N50=4236 (< 25000); quast: total length (>= 1000 bp)=1825523 (< 1938529 or > 2506841
ERR1549289	warning	26601852	quast: N50=49259 (< 50000)
ERR1549290	warning	26601852	quast: N50=48988 (< 50000)
ERR1549291	warning	26601852	quast: N50=47069 (< 50000)
ERR1549292	warning	26601852	quast: N50=47058 (< 50000)
ERR1549293	warning	26601852	quast: N50=41917 (< 50000)
ERR1549294	warning	26601852	quast: N50=49568 (< 50000)
ERR1549295	warning	26601852	quast: N50=46837 (< 50000)
ERR1549296	warning	26601852	quast: N50=46661 (< 50000)
ERR1549297	warning	26601852	quast: N50=41603 (< 50000)
ERR1549298	pass	26601852
ERR1549299	warning	26601852	quast: N50=46847 (< 50000)
ERR1549300	warning	26601852	quast: N50=48516 (< 50000)
ERR1837102	pass	2020.04.30.20086413
ERR1837103	pass	2020.04.30.20086413
ERR1837104	warning	2020.04.30.20086413	quast: N50=48588 (< 50000)
ERR1837105	pass	2020.04.30.20086413
ERR1837106	warning	2020.04.30.20086413	quast: N50=47953 (< 50000)
ERR1837107	pass	2020.04.30.20086413
ERR1837109	pass	2020.04.30.20086413
ERR1837110	pass	2020.04.30.20086413
ERR1837111	pass	2020.04.30.20086413
ERR1837112	pass	2020.04.30.20086413
ERR1837113	warning	2020.04.30.20086413	quast: N50=48550 (< 50000)
ERR1837114	pass	2020.04.30.20086413
ERR1837115	pass	2020.04.30.20086413
ERR1837116	pass	2020.04.30.20086413
ERR1837117	pass	2020.04.30.20086413
ERR1837118	pass	2020.04.30.20086413
ERR1837119	warning	2020.04.30.20086413	quast: N50=46921 (< 50000)
ERR1837120	pass	2020.04.30.20086413
ERR1837121	pass	2020.04.30.20086413
ERR1837122	warning	2020.04.30.20086413	quast: N50=48732 (< 50000)
ERR1837123	pass	2020.04.30.20086413
ERR1837125	pass	2020.04.30.20086413
ERR1837126	pass	2020.04.30.20086413
ERR1837127	warning	2020.04.30.20086413	quast: N50=48676 (< 50000)
ERR1837128	pass	2020.04.30.20086413
ERR1837129	warning	2020.04.30.20086413	quast: N50=48742 (< 50000)
ERR1837130	pass	2020.04.30.20086413
ERR1837131	pass	2020.04.30.20086413
ERR1837132	pass	2020.04.30.20086413
ERR1837133	pending	2020.04.30.20086413	trimmomatic: one pair lost, resulting in single-end data
ERR191730	pass	27638945, 24462211
ERR191731	warning	27638945, 24462211	quast: N50=49987 (< 50000)
ERR191732	warning	27638945, 24462211	quast: N50=48492 (< 50000)
ERR191733	warning	27638945, 24462211	quast: N50=47333 (< 50000)
ERR191734	failure	24462211	quast: N50=47276 (< 50000); confindr: percentage_contamination=8.16 (>5)
ERR191735	failure	24462211	quast: N50=46928 (< 50000); confindr: percentage_contamination=6.59 (>5)
ERR191736	warning	27638945, 24462211	quast: N50=48620 (< 50000)
ERR191737	warning	27638945, 24462211	quast: N50=46790 (< 50000)
ERR191738	pass	27638945, 24462211
ERR191739	pass	27638945, 24462211
ERR191740	pending	24462211	trimmomatic: one pair lost, resulting in single-end data
ERR191741	pass	27638945, 24462211
ERR191743	pending	27638945	trimmomatic: one pair lost, resulting in single-end data
ERR191746	pass	27638945, 24462211
ERR191747	warning	27638945, 24462211	confindr: percentage_contamination=4.0 (>0)
ERR191748	pass	27638945, 24462211
ERR191749	warning	27638945, 24462211	quast: N50=49277 (< 50000)
ERR191750	pass	27638945, 24462211
ERR191751	warning	27638945, 24462211	quast: N50=47289 (< 50000); confindr: percentage_contamination=3.93 (>0)
ERR191752	pass	27638945, 24462211
ERR191753	warning	27638945, 24462211	quast: N50=46850 (< 50000)
ERR191754	pass	27638945, 24462211
ERR191755	warning	27638945, 24462211	quast: N50=49241 (< 50000)
ERR191756	pass	27638945, 24462211
ERR191757	pass	27638945, 24462211
ERR191758	pass	27638945, 24462211
ERR191759	pass	27638945, 24462211
ERR191760	pass	27638945, 24462211
ERR191761	pending	24462211	trimmomatic: one pair lost, resulting in single-end data
ERR191762	pending	24462211	trimmomatic: one pair lost, resulting in single-end data
ERR191763	warning	27638945, 24462211	quast: N50=49258 (< 50000)
ERR191764	pass	27638945, 24462211
ERR191765	pass	27638945, 24462211
ERR191766	pending	24462211	trimmomatic: one pair lost, resulting in single-end data
ERR191767	warning	27638945, 24462211	quast: N50=49499 (< 50000)
ERR191768	pending	24462211	trimmomatic: one pair lost, resulting in single-end data
ERR191769	warning	27638945, 24462211	quast: N50=47251 (< 50000)
ERR191770	pass	27638945, 24462211
ERR191771	warning	27638945, 24462211	quast: N50=49872 (< 50000)
ERR191772	warning	27638945, 24462211	confindr: percentage_contamination=4.46 (>0)
ERR191773	pending	24462211	trimmomatic: one pair lost, resulting in single-end data
ERR191774	pass	27638945, 24462211
ERR191775	pass	27638945, 24462211
ERR191776	pass	27638945, 24462211
ERR191777	pass	24462211
ERR191778	pass	27638945, 24462211
ERR191779	pass	27638945, 24462211
ERR191780	pass	27638945, 24462211
ERR191781	warning	27638945, 24462211	quast: N50=47082 (< 50000)
ERR191782	pass	27638945, 24462211
ERR191783	pass	27638945, 24462211
ERR191784	pass	27638945, 24462211
ERR191785	pass	27638945, 24462211
ERR191786	pending	24462211	trimmomatic: one pair lost, resulting in single-end data
ERR191787	warning	27638945, 24462211	quast: N50=48566 (< 50000)
ERR191788	pass	27638945, 24462211
ERR191789	warning	27638945, 24462211	quast: N50=49178 (< 50000)
ERR191790	pass	27638945, 24462211
ERR191791	warning	27638945, 24462211	quast: N50=49962 (< 50000)
ERR191792	pass	27638945, 24462211
ERR191793	warning	27638945, 24462211	quast: N50=47276 (< 50000)
ERR191794	pass	27638945, 24462211
ERR191795	pass	27638945, 24462211
ERR191796	pass	27638945, 24462211
ERR191797	pending	24462211	trimmomatic: one pair lost, resulting in single-end data
ERR191798	pass	27638945, 24462211
ERR191799	pending	24462211	trimmomatic: one pair lost, resulting in single-end data
ERR191800	pass	27638945, 24462211
ERR191801	pass	27638945, 24462211
ERR191802	pass	27638945, 24462211
ERR191803	warning	27638945, 24462211	quast: N50=47288 (< 50000)
ERR191804	pass	27638945, 24462211
ERR191805	warning	27638945, 24462211	quast: N50=49412 (< 50000)
ERR191806	pass	27638945, 24462211
ERR191807	pass	27638945, 24462211
ERR191808	pass	27638945, 24462211
ERR191809	warning	27638945, 24462211	quast: N50=48693 (< 50000)
ERR191810	warning	27638945, 24462211	quast: N50=49306 (< 50000)
ERR191811	warning	27638945, 24462211	quast: N50=47173 (< 50000)
ERR191812	pass	27638945, 24462211
ERR191813	pass	27638945, 24462211
ERR191814	warning	27638945, 24462211	quast: N50=49385 (< 50000)
ERR191815	failure	24462211	quast: N50=46877 (< 50000); confindr: percentage_contamination=7.92 (>5)
ERR191816	warning	27638945, 24462211	quast: N50=49758 (< 50000)
ERR191817	warning	27638945, 24462211	quast: N50=48828 (< 50000)
ERR191818	failure	24462211	confindr: percentage_contamination=7.22 (>5)
ERR191819	pass	27638945, 24462211
ERR191820	warning	27638945, 24462211	quast: N50=46849 (< 50000)
ERR191821	warning	27638945, 24462211	quast: N50=47244 (< 50000)
ERR191822	warning	27638945, 24462211	quast: N50=48581 (< 50000)
ERR191823	warning	27638945, 24462211	quast: N50=49485 (< 50000)
ERR191824	warning	27638945, 24462211	quast: N50=48620 (< 50000)
ERR191825	pass	27638945, 24462211
ERR2133894	failure	29247013	quast: # contigs (>= 1000 bp)=152 (>150); quast: N50=20671 (< 25000)
ERR2133895	warning	29247013	quast: N50=32429 (< 50000)
ERR2133896	failure	29247013	quast: N50=23025 (< 25000)
ERR2133897	failure	29247013	quast: N50=24437 (< 25000)
ERR2133898	failure	29247013	quast: N50=23236 (< 25000)
ERR2133899	warning	29247013	quast: N50=39489 (< 50000)
ERR2133900	pending	29247013	trimmomatic: one pair lost, resulting in single-end data
ERR2133901	failure	29247013	quast: # contigs (>= 1000 bp)=155 (>150); quast: N50=20929 (< 25000)
ERR2133902	warning	29247013	quast: N50=26167 (< 50000)
ERR2133903	warning	29247013	quast: N50=31545 (< 50000)
ERR2133904	warning	29247013	quast: N50=31005 (< 50000)
ERR2133905	warning	29247013	quast: N50=35494 (< 50000)
ERR2133906	warning	29247013	quast: N50=34183 (< 50000)
ERR2133907	warning	29247013	quast: N50=30344 (< 50000)
ERR2133908	warning	29247013	quast: N50=34195 (< 50000)
ERR2133909	failure	29247013	quast: # contigs (>= 1000 bp)=152 (>150); quast: N50=22614 (< 25000)
ERR2133910	warning	29247013	quast: N50=26944 (< 50000)
ERR2133911	warning	29247013	quast: N50=32165 (< 50000)
ERR2133912	warning	29247013	quast: N50=32402 (< 50000)
ERR2133913	failure	29247013	quast: N50=24975 (< 25000)
ERR2133914	warning	29247013	quast: N50=27348 (< 50000)
ERR2133915	warning	29247013	quast: N50=27646 (< 50000)
ERR2133916	warning	29247013	quast: N50=29586 (< 50000)
ERR2133917	warning	29247013	quast: N50=32395 (< 50000)
ERR2133918	warning	29247013	quast: N50=35096 (< 50000)
ERR2133919	warning	29247013	quast: N50=35410 (< 50000)
ERR2133920	warning	29247013	quast: N50=32484 (< 50000)
ERR2133921	warning	29247013	quast: N50=35177 (< 50000)
ERR2133922	warning	29247013	quast: N50=36505 (< 50000)
ERR2133923	warning	29247013	quast: N50=31491 (< 50000)
ERR2133924	warning	29247013	quast: N50=30988 (< 50000)
ERR2133925	warning	29247013	quast: N50=39054 (< 50000)
ERR2133926	pending	29247013	trimmomatic: one pair lost, resulting in single-end data
ERR2133927	warning	29247013	quast: N50=40380 (< 50000)
ERR2133928	pending	29247013	trimmomatic: one pair lost, resulting in single-end data
ERR2133929	warning	29247013	quast: N50=25061 (< 50000)
ERR2133930	failure	29247013	quast: N50=24431 (< 25000)
ERR2133931	failure	29247013	quast: N50=23950 (< 25000)
ERR2133932	warning	29247013	quast: N50=27849 (< 50000)
ERR2133933	warning	29247013	quast: N50=46984 (< 50000)
ERR2133934	warning	29247013	quast: N50=45570 (< 50000)
ERR2133935	warning	29247013	quast: N50=40456 (< 50000)
ERR2133936	warning	29247013	quast: N50=35255 (< 50000)
ERR2133937	warning	29247013	quast: N50=31339 (< 50000)
ERR2133938	warning	29247013	quast: N50=39063 (< 50000)
ERR2133939	warning	29247013	quast: N50=29294 (< 50000)
ERR2133940	warning	29247013	quast: N50=27121 (< 50000)
ERR2133941	warning	29247013	quast: N50=31565 (< 50000)
ERR2133942	warning	29247013	quast: N50=34049 (< 50000)
ERR2133943	warning	29247013	quast: N50=34149 (< 50000)
ERR2133944	warning	29247013	quast: N50=46757 (< 50000)
ERR2133945	warning	29247013	quast: N50=26221 (< 50000)
ERR2133946	warning	29247013	quast: N50=44747 (< 50000)
ERR2133947	warning	29247013	quast: N50=47108 (< 50000)
ERR2133948	warning	29247013	quast: N50=46280 (< 50000)
ERR2133949	warning	29247013	quast: N50=31459 (< 50000)
ERR2133950	warning	29247013	quast: N50=33466 (< 50000)
ERR2133951	warning	29247013	quast: N50=36214 (< 50000)
ERR2133952	warning	29247013	quast: N50=31766 (< 50000)
ERR2133953	warning	29247013	quast: N50=31202 (< 50000)
ERR2133954	warning	29247013	quast: N50=47259 (< 50000)
ERR2133955	warning	29247013	quast: N50=44977 (< 50000)
ERR2133956	warning	29247013	quast: N50=46335 (< 50000)
ERR2133957	warning	29247013	quast: N50=27150 (< 50000)
ERR2133958	warning	29247013	quast: N50=33049 (< 50000)
ERR2133959	pending	29247013	trimmomatic: one pair lost, resulting in single-end data
ERR2133960	warning	29247013	quast: N50=39132 (< 50000)
ERR2133961	warning	29247013	quast: N50=31132 (< 50000)
ERR2133962	pending	29247013	trimmomatic: one pair lost, resulting in single-end data
ERR2133963	warning	29247013	quast: N50=35486 (< 50000)
ERR2133964	warning	29247013	quast: N50=33864 (< 50000)
ERR2133965	warning	29247013	quast: N50=27449 (< 50000)
ERR2133966	warning	29247013	quast: N50=34159 (< 50000)
ERR2133967	warning	29247013	quast: N50=33275 (< 50000)
ERR2133968	pass	29247013
ERR2133969	warning	29247013	quast: N50=31089 (< 50000)
ERR2133970	pass	29247013
ERR2133971	warning	29247013	quast: N50=27797 (< 50000)
ERR2133972	warning	29247013	quast: N50=34654 (< 50000)
ERR2133973	failure	29247013	quast: N50=24295 (< 25000)
ERR2133974	failure	29247013	quast: N50=23141 (< 25000)
ERR2133975	warning	29247013	quast: N50=25768 (< 50000)
ERR2133976	pending	29247013	trimmomatic: one pair lost, resulting in single-end data
ERR2133977	warning	29247013	quast: N50=27900 (< 50000)
ERR2133978	warning	29247013	quast: N50=39353 (< 50000)
ERR2133979	warning	29247013	quast: N50=36273 (< 50000)
ERR2133980	warning	29247013	quast: N50=48998 (< 50000)
ERR2133981	pending	29247013	trimmomatic: one pair lost, resulting in single-end data
ERR2133982	warning	29247013	quast: N50=31166 (< 50000)
ERR2133983	warning	29247013	quast: N50=40372 (< 50000)
ERR2133984	warning	29247013	quast: N50=39573 (< 50000)
ERR2133985	pass	29247013
ERR2133986	pending	29247013	trimmomatic: one pair lost, resulting in single-end data
ERR2133987	warning	29247013	quast: N50=45712 (< 50000)
ERR2172254	warning	29523496	quast: N50=47280 (< 50000)
ERR2172255	warning	29523496	quast: N50=47058 (< 50000)
ERR2172256	warning	29523496	quast: N50=47062 (< 50000)
ERR2172257	warning	29523496	quast: N50=48934 (< 50000)
ERR2172258	warning	29523496	quast: N50=42122 (< 50000)
ERR2172259	warning	29523496	quast: N50=48824 (< 50000)
ERR2172260	pass	29523496
ERR2172261	warning	29523496	quast: N50=41057 (< 50000)
ERR2172262	warning	29523496	quast: N50=47051 (< 50000)
ERR2172263	warning	29523496	quast: N50=47754 (< 50000)
ERR2172264	warning	29523496	quast: N50=41057 (< 50000)
ERR2172265	warning	29523496	quast: N50=47177 (< 50000)
ERR2172266	warning	29523496	quast: N50=48516 (< 50000)
ERR2172267	warning	29523496	quast: N50=47321 (< 50000)
ERR2172268	warning	29523496	quast: N50=47244 (< 50000); fastqc: sequence duplication levels
ERR2172269	warning	29523496	quast: N50=48324 (< 50000)
ERR2172270	warning	29523496	quast: N50=48703 (< 50000)
ERR2172271	warning	29523496	quast: N50=48293 (< 50000)
ERR2172272	warning	29523496	quast: N50=48578 (< 50000)
ERR2172273	pass	29523496
ERR2172274	warning	29523496	quast: N50=47119 (< 50000)
ERR2172275	warning	29523496	quast: N50=47047 (< 50000)
ERR2172276	warning	29523496	quast: N50=46850 (< 50000); fastqc: sequence duplication levels
ERR2172277	warning	29523496	quast: N50=48289 (< 50000)
ERR2172278	warning	29523496	quast: N50=48528 (< 50000)
ERR2172279	pass	29523496
ERR2172280	warning	29523496	fastqc: sequence duplication levels
ERR2172281	warning	29523496	quast: N50=47037 (< 50000)
ERR2172282	warning	29523496	quast: N50=47803 (< 50000)
ERR2172283	warning	29523496	quast: N50=46850 (< 50000)
ERR2172284	warning	29523496	quast: N50=48790 (< 50000)
ERR2172285	warning	29523496	quast: N50=47058 (< 50000)
ERR2172286	warning	29523496	quast: N50=47052 (< 50000)
ERR2172287	warning	29523496	quast: N50=48988 (< 50000)
ERR2172288	pass	29523496
ERR2172289	warning	29523496	quast: N50=47881 (< 50000)
ERR2172290	warning	29523496	quast: N50=47058 (< 50000)
ERR2172291	warning	29523496	quast: N50=49492 (< 50000)
ERR2172292	warning	29523496	quast: N50=44010 (< 50000)
ERR2172293	warning	29523496	quast: N50=43901 (< 50000)
ERR2172294	warning	29523496	quast: N50=45736 (< 50000)
ERR2172295	warning	29523496	quast: N50=47051 (< 50000)
ERR2172296	warning	29523496	quast: N50=43866 (< 50000)
ERR2172297	warning	29523496	quast: N50=48764 (< 50000)
ERR2172298	warning	29523496	quast: N50=47725 (< 50000)
ERR2172299	warning	29523496	quast: N50=46850 (< 50000)
ERR2172300	warning	29523496	quast: N50=47058 (< 50000)
ERR2172301	pass	29523496
ERR2172302	warning	29523496	quast: N50=48414 (< 50000); fastqc: sequence duplication levels
ERR2172303	pass	29523496
ERR2172304	warning	29523496	quast: N50=47082 (< 50000)
ERR2172305	warning	29523496	quast: N50=47069 (< 50000)
ERR2172306	warning	29523496	quast: N50=47803 (< 50000)
ERR2172307	pass	29523496
ERR2172308	warning	29523496	quast: N50=48636 (< 50000)
ERR2172309	warning	29523496	quast: N50=47088 (< 50000)
ERR2172310	warning	29523496	quast: N50=47725 (< 50000)
ERR2172311	warning	29523496	quast: N50=48531 (< 50000)
ERR2172312	warning	29523496	quast: N50=48600 (< 50000)
ERR2172313	warning	29523496	quast: N50=47058 (< 50000)
ERR2172314	warning	29523496	quast: N50=47037 (< 50000)
ERR2172315	warning	29523496	quast: N50=40702 (< 50000)
ERR2172316	warning	29523496	quast: N50=47058 (< 50000)
ERR2172317	warning	29523496	quast: N50=41673 (< 50000)
ERR2172318	warning	29523496	quast: N50=47289 (< 50000)
ERR2172319	warning	29523496	quast: N50=47037 (< 50000)
ERR2172320	warning	29523496	quast: N50=47051 (< 50000)
ERR2172321	warning	29523496	quast: N50=47177 (< 50000)
ERR2172322	warning	29523496	quast: N50=47292 (< 50000)
ERR2172323	warning	29523496	quast: N50=33997 (< 50000)
ERR2172324	pass	29523496
ERR2172325	warning	29523496	quast: N50=48950 (< 50000); fastqc: sequence duplication levels
ERR2172326	warning	29523496	quast: N50=49299 (< 50000)
ERR2172327	warning	29523496	quast: N50=43831 (< 50000)
ERR2172329	pass	29523496
ERR2172330	warning	29523496	quast: N50=47104 (< 50000)
ERR2172331	warning	29523496	quast: N50=43811 (< 50000)
ERR2172332	warning	29523496	quast: N50=47177 (< 50000); fastqc: sequence duplication levels
ERR2172333	warning	29523496	quast: N50=47058 (< 50000)
ERR2172334	warning	29523496	quast: N50=47058 (< 50000)
ERR2172335	warning	29523496	quast: N50=48726 (< 50000)
ERR2172336	warning	29523496	quast: N50=47058 (< 50000)
ERR2172337	pass	29523496
ERR2172338	warning	29523496	quast: N50=45831 (< 50000)
ERR2172339	warning	29523496	quast: N50=48747 (< 50000); fastqc: sequence duplication levels
ERR2172340	warning	29523496	quast: N50=48790 (< 50000)
ERR2172341	warning	29523496	quast: N50=48604 (< 50000)
ERR2172342	warning	29523496	quast: N50=47082 (< 50000)
ERR2172343	warning	29523496	quast: N50=48289 (< 50000)
ERR2172344	warning	29523496	quast: N50=47037 (< 50000)
ERR2172345	pass	29523496
ERR2172346	warning	29523496	quast: N50=47058 (< 50000)
ERR2172347	warning	29523496	quast: N50=49309 (< 50000)
ERR2172348	warning	29523496	quast: N50=47186 (< 50000)
ERR2172349	warning	29523496	quast: N50=47115 (< 50000)
ERR2172350	warning	29523496	quast: N50=46850 (< 50000); fastqc: sequence duplication levels
ERR2172351	warning	29523496	quast: N50=49108 (< 50000)
ERR2172352	warning	29523496	quast: N50=45657 (< 50000); fastqc: sequence duplication levels
ERR2172353	warning	29523496	quast: N50=48527 (< 50000)
ERR2172354	warning	29523496	quast: N50=48449 (< 50000)
ERR222892	pass	27638945, 24462211
ERR222893	pass	27638945, 24462211
ERR222894	warning	27638945, 24462211	quast: N50=48739 (< 50000)
ERR222895	warning	27638945, 24462211	quast: N50=49693 (< 50000)
ERR222896	pass	27638945, 24462211
ERR222897	pass	27638945, 24462211
ERR222898	pass	27638945, 24462211
ERR222899	warning	27638945, 24462211	quast: N50=48879 (< 50000)
ERR222901	pass	27638945, 24462211
ERR222902	pass	27638945, 24462211
ERR222903	pass	27638945, 24462211
ERR222904	warning	27638945, 24462211	quast: N50=49311 (< 50000)
ERR222905	warning	27638945, 24462211	quast: N50=48857 (< 50000)
ERR222906	pass	27638945, 24462211
ERR222907	warning	27638945, 24462211	quast: N50=49244 (< 50000); confindr: percentage_contamination=3.0 (>0)
ERR222908	warning	27638945, 24462211	quast: N50=48905 (< 50000)
ERR222909	pass	27638945, 24462211
ERR222910	pass	27638945, 24462211
ERR222911	pass	27638945, 24462211
ERR222912	pass	27638945, 24462211
ERR222913	warning	27638945, 24462211	quast: N50=49882 (< 50000); confindr: percentage_contamination=4.68 (>0)
ERR222914	pass	27638945, 24462211
ERR222915	warning	27638945, 24462211	quast: N50=46701 (< 50000)
ERR222916	pass	27638945, 24462211
ERR222917	warning	27638945, 24462211	quast: N50=49411 (< 50000)
ERR222918	warning	27638945, 24462211	confindr: percentage_contamination=3.31 (>0)
ERR222919	warning	27638945, 24462211	quast: N50=49530 (< 50000); confindr: percentage_contamination=3.49 (>0)
ERR222920	warning	27638945, 24462211	quast: N50=47621 (< 50000)
ERR222922	pass	27638945, 24462211
ERR222923	pass	27638945, 24462211
ERR222924	pass	27638945, 24462211
ERR222926	warning	27638945, 24462211	confindr: percentage_contamination=2.85 (>0)
ERR222927	pass	27638945, 24462211
ERR222928	warning	27638945, 24462211	quast: N50=48373 (< 50000); confindr: percentage_contamination=3.6 (>0)
ERR222929	warning	27638945, 24462211	quast: N50=46977 (< 50000)
ERR222930	pass	27638945, 24462211
ERR222931	warning	27638945, 24462211	quast: N50=49706 (< 50000)
ERR222932	warning	27638945, 24462211	quast: N50=49228 (< 50000)
ERR222933	warning	27638945, 24462211	quast: N50=49857 (< 50000)
ERR222934	pass	27638945, 24462211
ERR222935	warning	27638945, 24462211	quast: N50=47273 (< 50000); confindr: percentage_contamination=3.39 (>0)
ERR222936	warning	27638945, 24462211	quast: N50=48677 (< 50000)
ERR222937	warning	27638945, 24462211	quast: N50=47002 (< 50000); confindr: percentage_contamination=3.24 (>0)
ERR222939	warning	27638945, 24462211	quast: N50=46851 (< 50000)
ERR222940	warning	27638945, 24462211	quast: N50=49311 (< 50000)
ERR222941	warning	27638945, 24462211	quast: N50=49397 (< 50000)
ERR223603	warning	27638945, 24462211	confindr: percentage_contamination=3.84 (>0)
ERR223604	pass	27638945, 24462211
ERR223605	pass	27638945, 24462211
ERR223606	warning	27638945, 24462211	quast: N50=47275 (< 50000)
ERR223607	pending	24462211	trimmomatic: one pair lost, resulting in single-end data
ERR223608	warning	27638945, 24462211	quast: N50=49557 (< 50000)
ERR223609	warning	27638945, 24462211	quast: N50=46838 (< 50000)
ERR223610	warning	27638945, 24462211	quast: N50=48581 (< 50000)
ERR223611	warning	27638945, 24462211	quast: N50=49390 (< 50000)
ERR223612	pass	27638945, 24462211
ERR223613	warning	27638945, 24462211	quast: N50=48677 (< 50000)
ERR223614	warning	27638945, 24462211	quast: N50=49695 (< 50000)
ERR223615	failure	24462211	quast: N50=48591 (< 50000); confindr: percentage_contamination=7.53 (>5)
ERR223616	pass	27638945, 24462211
ERR223617	failure	27638945	quast: N50=48675 (< 50000); confindr: percentage_contamination=5.6 (>5)
ERR223619	pass	27638945, 24462211
ERR223620	pass	27638945, 24462211
ERR223621	warning	27638945, 24462211	quast: N50=49800 (< 50000)
ERR223622	warning	27638945, 24462211	quast: N50=46851 (< 50000)
ERR223623	pass	27638945, 24462211
ERR223624	pending	24462211	trimmomatic: one pair lost, resulting in single-end data
ERR223625	pass	27638945, 24462211
ERR223626	warning	27638945, 24462211	quast: N50=49591 (< 50000)
ERR223627	pass	27638945, 24462211
ERR223628	pending	24462211	trimmomatic: one pair lost, resulting in single-end data
ERR223629	warning	27638945, 24462211	quast: N50=48620 (< 50000)
ERR223630	warning	27638945, 24462211	quast: N50=48497 (< 50000)
ERR223631	pending	24462211	trimmomatic: one pair lost, resulting in single-end data
ERR223632	pass	27638945, 24462211
ERR223633	pass	27638945, 24462211
ERR223634	pass	27638945, 24462211
ERR223635	warning	27638945, 24462211	quast: N50=48677 (< 50000)
ERR223636	warning	27638945, 24462211	quast: N50=49680 (< 50000)
ERR223637	pass	27638945, 24462211
ERR223638	pass	27638945, 24462211
ERR223639	pass	27638945, 24462211
ERR223640	pass	27638945, 24462211
ERR223641	pass	27638945, 24462211
ERR223642	pass	27638945, 24462211
ERR223643	warning	27638945, 24462211	confindr: percentage_contamination=3.89 (>0)
ERR223644	pass	27638945, 24462211
ERR223645	pass	27638945, 24462211
ERR223646	warning	27638945, 24462211	quast: N50=49847 (< 50000)
ERR223647	pass	27638945, 24462211
ERR223648	warning	27638945, 24462211	quast: N50=46953 (< 50000)
ERR223649	pass	27638945, 24462211
ERR223650	pending	24462211	trimmomatic: one pair lost, resulting in single-end data
ERR223651	pass	27638945, 24462211
ERR223652	warning	27638945, 24462211	quast: N50=47287 (< 50000)
ERR223653	warning	27638945, 24462211	quast: N50=49301 (< 50000)
ERR223654	warning	27638945, 24462211	quast: N50=43961 (< 50000)
ERR223655	pass	27638945, 24462211
ERR223656	pending	24462211	trimmomatic: one pair lost, resulting in single-end data
ERR223657	pass	27638945, 24462211
ERR223658	pending	24462211	trimmomatic: one pair lost, resulting in single-end data
ERR223659	pending	24462211	trimmomatic: one pair lost, resulting in single-end data
ERR223660	warning	27638945, 24462211	quast: N50=47290 (< 50000); confindr: percentage_contamination=3.29 (>0)
ERR223661	pass	27638945, 24462211
ERR223662	pass	27638945, 24462211
ERR223663	pass	27638945, 24462211
ERR223664	warning	27638945, 24462211	quast: N50=47273 (< 50000)
ERR223665	warning	27638945, 24462211	quast: N50=46898 (< 50000)
ERR223666	warning	27638945, 24462211	quast: N50=49289 (< 50000)
ERR223667	pass	27638945, 24462211
ERR223668	warning	27638945, 24462211	quast: N50=47295 (< 50000)
ERR223669	pass	27638945, 24462211
ERR223670	pass	27638945, 24462211
ERR223671	warning	27638945, 24462211	quast: N50=48675 (< 50000); confindr: percentage_contamination=3.14 (>0)
ERR223672	pass	27638945, 24462211
ERR223673	pass	27638945, 24462211
ERR223674	warning	27638945, 24462211	quast: N50=48887 (< 50000)
ERR223675	pass	27638945, 24462211
ERR223676	warning	27638945, 24462211	quast: N50=46538 (< 50000)
ERR223677	pass	27638945, 24462211
ERR223678	failure	24462211	confindr: percentage_contamination=6.31 (>5)
ERR223679	pass	27638945, 24462211
ERR223680	pass	27638945, 24462211
ERR223681	pending	24462211	trimmomatic: one pair lost, resulting in single-end data
ERR223682	failure	24462211	quast: N50=46850 (< 50000); confindr: percentage_contamination=5.12 (>5)
ERR223683	pass	27638945, 24462211
ERR223684	pass	27638945, 24462211
ERR223685	warning	27638945, 24462211	quast: N50=49903 (< 50000)
ERR223686	warning	27638945, 24462211	quast: N50=44359 (< 50000)
ERR223687	pass	27638945, 24462211
ERR223688	warning	27638945, 24462211	quast: N50=49277 (< 50000)
ERR223689	pass	27638945, 24462211
ERR223690	failure	24462211	quast: N50=46997 (< 50000); confindr: percentage_contamination=6.31 (>5)
ERR223691	warning	27638945, 24462211	quast: N50=48855 (< 50000)
ERR223692	warning	27638945, 24462211	quast: N50=48131 (< 50000)
ERR223693	warning	27638945, 24462211	quast: N50=49387 (< 50000)
ERR223694	warning	27638945, 24462211	quast: N50=48531 (< 50000)
ERR223695	pass	27638945, 24462211
ERR223696	pass	27638945, 24462211
ERR223697	pass	27638945, 24462211
ERR223698	pass	27638945, 24462211
ERR234383	pending	27353752	trimmomatic: one pair lost, resulting in single-end data
ERR234385	pass	27353752
ERR234386	pass	27353752
ERR234387	pass	27353752
ERR234389	warning	27353752	quast: N50=46851 (< 50000)
ERR234390	pass	27353752
ERR234391	warning	27353752	quast: N50=48561 (< 50000)
ERR234392	pending	27353752	trimmomatic: one pair lost, resulting in single-end data
ERR234394	pass	27353752
ERR234395	pass	27353752
ERR234396	pending	27353752	trimmomatic: one pair lost, resulting in single-end data
ERR234397	pending	27353752	trimmomatic: one pair lost, resulting in single-end data
ERR234398	pass	27353752
ERR234400	pass	27353752
ERR234402	pass	27353752
ERR234403	pass	27353752
ERR234404	pass	27353752
ERR234405	warning	27353752	quast: N50=49254 (< 50000)
ERR234406	pass	27353752
ERR234407	pending	27353752	trimmomatic: one pair lost, resulting in single-end data
ERR234409	pass	27353752
ERR234411	pending	27353752	trimmomatic: one pair lost, resulting in single-end data
ERR234413	warning	27353752	quast: N50=46851 (< 50000)
ERR234414	pass	27353752
ERR234415	warning	27353752	quast: N50=48997 (< 50000)
ERR234416	warning	27353752	quast: N50=48997 (< 50000)
ERR234417	warning	27353752	quast: N50=46851 (< 50000)
ERR234419	warning	27353752	quast: N50=49566 (< 50000)
ERR234421	pass	27353752
ERR234422	pass	27353752
ERR234424	pass	27353752
ERR234425	pass	27353752
ERR234426	pass	27353752
ERR234427	warning	27353752	quast: N50=48982 (< 50000)
ERR234428	pass	27353752
ERR234429	pass	27353752
ERR234430	warning	27353752	quast: N50=48967 (< 50000)
ERR234431	pass	27353752
ERR234432	pass	27353752
ERR234433	warning	27353752	quast: N50=49026 (< 50000)
ERR234434	pass	27353752
ERR234435	pass	27353752
ERR234436	pass	27353752
ERR234437	pass	27353752
ERR234438	pass	27353752
ERR234440	pass	27353752
ERR234441	pass	27353752
ERR234442	pass	27353752
ERR234443	pass	27353752
ERR234444	pass	27353752
ERR234446	pass	27353752
ERR234447	pass	27353752
ERR234448	pass	27353752
ERR234450	pass	27353752
ERR234451	pass	27353752
ERR234452	pass	27353752
ERR234453	pass	27353752
ERR234454	pass	27353752
ERR234455	pass	27353752
ERR234456	warning	27353752	quast: N50=48556 (< 50000)
ERR234457	warning	27353752	quast: N50=48702 (< 50000)
ERR234458	warning	27353752	quast: N50=49262 (< 50000)
ERR234459	pass	27353752
ERR234460	warning	27353752	quast: N50=48716 (< 50000)
ERR234461	warning	27353752	quast: N50=48556 (< 50000)
ERR234462	pass	27353752
ERR234463	pass	27353752
ERR234464	warning	27353752	quast: N50=46621 (< 50000)
ERR234465	warning	27353752	quast: N50=49031 (< 50000)
ERR234466	warning	27353752	quast: N50=48702 (< 50000)
ERR234467	pass	27353752
ERR234468	pass	27353752
ERR234469	pass	27353752
ERR234471	pass	27353752
ERR234472	pass	27353752
ERR234473	pass	27353752
ERR234474	warning	27353752	quast: N50=49588 (< 50000)
ERR234475	pass	27353752
ERR234476	warning	27353752	quast: N50=46621 (< 50000)
ERR234477	pass	27353752
ERR234478	pass	27353752
ERR234479	pass	27353752
ERR234481	pass	27353752
ERR234482	pass	27353752
ERR234483	warning	27353752	quast: N50=46851 (< 50000)
ERR234484	pass	27353752
ERR234485	pass	27353752
ERR234486	pass	27353752
ERR234487	pass	27353752
ERR234488	pass	27353752
ERR234491	pass	27353752
ERR234492	pass	27353752
ERR234493	pass	27353752
ERR234494	warning	27353752	quast: N50=48600 (< 50000)
ERR234495	warning	27353752	quast: N50=49338 (< 50000)
ERR234496	pass	27353752
ERR234497	pass	27353752
ERR234498	pass	27353752
ERR234499	warning	27353752	quast: N50=46851 (< 50000)
ERR234500	pass	27353752
ERR234501	pass	27353752
ERR234502	pass	27353752
ERR234504	warning	27353752	quast: N50=48967 (< 50000)
ERR234506	pass	27353752
ERR234507	pass	27353752
ERR2631723	pass	2020.04.30.20086413
ERR2631724	pass	2020.04.30.20086413
ERR2631725	pass	2020.04.30.20086413
ERR2631727	warning	2020.04.30.20086413	quast: N50=48628 (< 50000)
ERR2631728	pass	2020.04.30.20086413
ERR2631729	pass	2020.04.30.20086413
ERR2631730	pass	2020.04.30.20086413
ERR2631731	pass	2020.04.30.20086413
ERR2631732	pass	2020.04.30.20086413
ERR2631733	pass	2020.04.30.20086413
ERR2631734	pass	2020.04.30.20086413
ERR2631735	pass	2020.04.30.20086413
ERR2631736	pass	2020.04.30.20086413
ERR2631737	pass	2020.04.30.20086413
ERR2631738	pass	2020.04.30.20086413
ERR2631739	pass	2020.04.30.20086413
ERR2631740	pass	2020.04.30.20086413
ERR2631742	pass	2020.04.30.20086413
ERR2631743	pass	2020.04.30.20086413
ERR2631744	pass	2020.04.30.20086413
ERR2631745	warning	2020.04.30.20086413	quast: N50=49762 (< 50000)
ERR2631746	warning	2020.04.30.20086413	quast: N50=47307 (< 50000)
ERR2631747	pass	2020.04.30.20086413
ERR2631748	pass	2020.04.30.20086413
ERR2631749	pass	2020.04.30.20086413
ERR2631750	pass	2020.04.30.20086413
ERR2631751	pass	2020.04.30.20086413
ERR2631752	pass	2020.04.30.20086413
ERR2631753	pass	2020.04.30.20086413
ERR2631754	pass	2020.04.30.20086413
ERR2631755	warning	2020.04.30.20086413	quast: N50=49705 (< 50000)
ERR2631756	pass	2020.04.30.20086413
ERR2631757	pass	2020.04.30.20086413
ERR2631758	pass	2020.04.30.20086413
ERR2631759	pass	2020.04.30.20086413
ERR2631760	pass	2020.04.30.20086413
ERR2631761	pass	2020.04.30.20086413
ERR2631762	pass	2020.04.30.20086413
ERR2631763	pass	2020.04.30.20086413
ERR2631764	pass	2020.04.30.20086413
ERR2631765	pass	2020.04.30.20086413
ERR2631766	pass	2020.04.30.20086413
ERR2631767	pass	2020.04.30.20086413
ERR2631768	pass	2020.04.30.20086413
ERR2631769	pass	2020.04.30.20086413
ERR2631770	pass	2020.04.30.20086413
ERR2631771	pass	2020.04.30.20086413
ERR2631772	pass	2020.04.30.20086413
ERR2631773	pass	2020.04.30.20086413
ERR2631774	pass	2020.04.30.20086413
ERR2631775	pass	2020.04.30.20086413
ERR2631776	pass	2020.04.30.20086413
ERR2631777	pass	2020.04.30.20086413
ERR2631778	pass	2020.04.30.20086413
ERR2631779	pass	2020.04.30.20086413
ERR2631780	pass	2020.04.30.20086413
ERR2631781	pass	2020.04.30.20086413
ERR2631782	pass	2020.04.30.20086413
ERR2631783	pass	2020.04.30.20086413
ERR2631784	pass	2020.04.30.20086413
ERR2631785	pass	2020.04.30.20086413
ERR2631786	pass	2020.04.30.20086413
ERR2631794	pass	2020.04.30.20086413
ERR2631795	pass	2020.04.30.20086413
ERR2631796	pass	2020.04.30.20086413
ERR2631797	pass	2020.04.30.20086413
ERR2631798	pass	2020.04.30.20086413
ERR2631799	pass	2020.04.30.20086413
ERR2631800	pass	2020.04.30.20086413
ERR2631801	pass	2020.04.30.20086413
ERR2631802	pass	2020.04.30.20086413
ERR2631803	warning	2020.04.30.20086413	quast: N50=49359 (< 50000)
ERR2631807	pass	2020.04.30.20086413
ERR2631808	pass	2020.04.30.20086413
ERR2631809	pass	2020.04.30.20086413
ERR2631810	pass	2020.04.30.20086413
ERR2631811	pass	2020.04.30.20086413
ERR2631812	pass	2020.04.30.20086413
ERR2631813	warning	2020.04.30.20086413	quast: N50=46778 (< 50000)
ERR2631814	pass	2020.04.30.20086413
ERR2631815	pass	2020.04.30.20086413
ERR2631816	pass	2020.04.30.20086413
ERR2631817	pass	2020.04.30.20086413
ERR2631818	pass	2020.04.30.20086413
ERR2631819	pass	2020.04.30.20086413
ERR2631822	pass	2020.04.30.20086413
ERR2631824	warning	2020.04.30.20086413	quast: N50=48499 (< 50000)
ERR2631828	pass	2020.04.30.20086413
ERR2631829	pass	2020.04.30.20086413
ERR2631830	pass	2020.04.30.20086413
ERR2631831	pass	2020.04.30.20086413
ERR2631833	pass	2020.04.30.20086413
ERR2631834	pass	2020.04.30.20086413
ERR2631835	pass	2020.04.30.20086413
ERR2631836	pass	2020.04.30.20086413
ERR2631837	warning	2020.04.30.20086413	quast: N50=48747 (< 50000)
ERR2631838	pass	2020.04.30.20086413
ERR2631840	warning	2020.04.30.20086413	quast: N50=49079 (< 50000)
ERR2631841	pass	2020.04.30.20086413
ERR2631843	pass	2020.04.30.20086413
ERR2631844	pass	2020.04.30.20086413
ERR2631845	pass	2020.04.30.20086413
ERR2631846	pass	2020.04.30.20086413
ERR2631847	pass	2020.04.30.20086413
ERR2631848	pass	2020.04.30.20086413
ERR2631849	pass	2020.04.30.20086413
ERR2631853	pass	2020.04.30.20086413
ERR2631854	pass	2020.04.30.20086413
ERR2631855	pass	2020.04.30.20086413
ERR2631857	pass	2020.04.30.20086413
ERR2631858	pass	2020.04.30.20086413
ERR2631859	warning	2020.04.30.20086413	quast: N50=46887 (< 50000)
ERR2631860	pass	2020.04.30.20086413
ERR2631861	pass	2020.04.30.20086413
ERR2631862	pass	2020.04.30.20086413
ERR2631863	pass	2020.04.30.20086413
ERR2631864	pass	2020.04.30.20086413
ERR2631865	pass	2020.04.30.20086413
ERR2631867	pass	2020.04.30.20086413
ERR2631868	warning	2020.04.30.20086413	quast: N50=48860 (< 50000)
ERR2631869	pass	2020.04.30.20086413
ERR2631870	pass	2020.04.30.20086413
ERR2631871	pass	2020.04.30.20086413
ERR2631872	pass	2020.04.30.20086413
ERR2631873	pass	2020.04.30.20086413
ERR2631874	pass	2020.04.30.20086413
ERR2631875	warning	2020.04.30.20086413	quast: N50=46976 (< 50000)
ERR2631876	pass	2020.04.30.20086413
ERR2631877	pass	2020.04.30.20086413
ERR2631878	warning	2020.04.30.20086413	quast: N50=48639 (< 50000)
ERR2631879	pass	2020.04.30.20086413
ERR2631880	pass	2020.04.30.20086413
ERR2631881	pass	2020.04.30.20086413
ERR2631883	pass	2020.04.30.20086413
ERR2631884	pass	2020.04.30.20086413
ERR2631885	pass	2020.04.30.20086413
ERR2631886	pass	2020.04.30.20086413
ERR2631887	pass	2020.04.30.20086413
ERR2631888	pass	2020.04.30.20086413
ERR2631889	pass	2020.04.30.20086413
ERR2631890	pass	2020.04.30.20086413
ERR2631891	pass	2020.04.30.20086413
ERR2631893	warning	2020.04.30.20086413	quast: N50=46451 (< 50000)
ERR2631894	pass	2020.04.30.20086413
ERR2631895	pass	2020.04.30.20086413
ERR2631896	pass	2020.04.30.20086413
ERR2631897	pass	2020.04.30.20086413
ERR2631898	pass	2020.04.30.20086413
ERR2631899	pass	2020.04.30.20086413
ERR2631900	pass	2020.04.30.20086413
ERR2631901	pass	2020.04.30.20086413
ERR2631902	warning	2020.04.30.20086413	quast: N50=48847 (< 50000)
ERR2631903	pass	2020.04.30.20086413
ERR2631904	pass	2020.04.30.20086413
ERR2631905	pass	2020.04.30.20086413
ERR2631906	pass	2020.04.30.20086413
ERR2631907	pass	2020.04.30.20086413
ERR2631910	warning	2020.04.30.20086413	quast: N50=48678 (< 50000)
ERR2631911	pass	2020.04.30.20086413
ERR2631912	pass	2020.04.30.20086413
ERR2631913	pass	2020.04.30.20086413
ERR2631914	pass	2020.04.30.20086413
ERR2631915	pass	2020.04.30.20086413
ERR2631916	pass	2020.04.30.20086413
ERR2631917	pass	2020.04.30.20086413
ERR2631918	pass	2020.04.30.20086413
ERR2631919	pass	2020.04.30.20086413
ERR2631920	pass	2020.04.30.20086413
ERR2631921	pass	2020.04.30.20086413
ERR2631922	pass	2020.04.30.20086413
ERR2631923	pass	2020.04.30.20086413
ERR2631924	pass	2020.04.30.20086413
ERR2631925	pass	2020.04.30.20086413
ERR2631926	pass	2020.04.30.20086413
ERR2631927	pass	2020.04.30.20086413
ERR2631928	pass	2020.04.30.20086413
ERR2631929	pass	2020.04.30.20086413
ERR2631930	pass	2020.04.30.20086413
ERR2631931	pass	2020.04.30.20086413
ERR2631932	pass	2020.04.30.20086413
ERR2631933	pass	2020.04.30.20086413
ERR2631934	pass	2020.04.30.20086413
ERR2631935	pass	2020.04.30.20086413
ERR2631936	warning	2020.04.30.20086413	quast: N50=47142 (< 50000)
ERR2631937	pass	2020.04.30.20086413
ERR2631938	pass	2020.04.30.20086413
ERR2631939	pass	2020.04.30.20086413
ERR2631941	pass	2020.04.30.20086413
ERR2631942	pass	2020.04.30.20086413
ERR2631947	pass	2020.04.30.20086413
ERR2631949	pass	2020.04.30.20086413
ERR2631950	pass	2020.04.30.20086413
ERR2631951	pass	2020.04.30.20086413
ERR2631952	pass	2020.04.30.20086413
ERR2631953	pass	2020.04.30.20086413
ERR2631954	pass	2020.04.30.20086413
ERR2631955	pass	2020.04.30.20086413
ERR2631956	pass	2020.04.30.20086413
ERR2631957	warning	2020.04.30.20086413	quast: N50=48722 (< 50000)
ERR2631958	pass	2020.04.30.20086413
ERR2631959	pass	2020.04.30.20086413
ERR2631960	pass	2020.04.30.20086413
ERR2631962	pass	2020.04.30.20086413
ERR2631963	warning	2020.04.30.20086413	quast: N50=49742 (< 50000)
ERR2631964	pass	2020.04.30.20086413
ERR2631965	warning	2020.04.30.20086413	quast: N50=46567 (< 50000)
ERR2631966	pass	2020.04.30.20086413
ERR2631967	pass	2020.04.30.20086413
ERR2631968	pass	2020.04.30.20086413
ERR2631969	pass	2020.04.30.20086413
ERR2631970	pass	2020.04.30.20086413
ERR2631971	warning	2020.04.30.20086413	quast: N50=48788 (< 50000)
ERR2631972	pass	2020.04.30.20086413
ERR2631973	pass	2020.04.30.20086413
ERR2631974	pass	2020.04.30.20086413
ERR2631975	warning	2020.04.30.20086413	quast: N50=46904 (< 50000)
ERR2631976	pass	2020.04.30.20086413
ERR2631977	pass	2020.04.30.20086413
ERR2631978	pass	2020.04.30.20086413
ERR2631979	warning	2020.04.30.20086413	quast: N50=48260 (< 50000)
ERR2631980	pass	2020.04.30.20086413
ERR2631981	pass	2020.04.30.20086413
ERR2631982	pass	2020.04.30.20086413
ERR2631983	pass	2020.04.30.20086413
ERR2631984	pass	2020.04.30.20086413
ERR2631985	warning	2020.04.30.20086413	quast: N50=49288 (< 50000)
ERR2631986	pass	2020.04.30.20086413
ERR2631987	pass	2020.04.30.20086413
ERR2631988	pass	2020.04.30.20086413
ERR2631989	pass	2020.04.30.20086413
ERR2631991	pass	2020.04.30.20086413
ERR2631992	warning	2020.04.30.20086413	quast: N50=47338 (< 50000)
ERR2631993	pass	2020.04.30.20086413
ERR2631994	pass	2020.04.30.20086413
ERR2631995	pass	2020.04.30.20086413
ERR2631996	pass	2020.04.30.20086413
ERR2631997	pass	2020.04.30.20086413
ERR2631998	pass	2020.04.30.20086413
ERR2631999	pass	2020.04.30.20086413
ERR2632000	pass	2020.04.30.20086413
ERR2632001	pass	2020.04.30.20086413
ERR2632002	pass	2020.04.30.20086413
ERR2632003	warning	2020.04.30.20086413	quast: N50=47159 (< 50000)
ERR2632004	pass	2020.04.30.20086413
ERR2632005	pass	2020.04.30.20086413
ERR2632006	pass	2020.04.30.20086413
ERR2632007	pass	2020.04.30.20086413
ERR2632008	pass	2020.04.30.20086413
ERR2632009	warning	2020.04.30.20086413	quast: N50=49300 (< 50000)
ERR2632010	pass	2020.04.30.20086413
ERR2632011	warning	2020.04.30.20086413	quast: N50=48572 (< 50000)
ERR2632012	pass	2020.04.30.20086413
ERR2632013	pass	2020.04.30.20086413
ERR2632014	pass	2020.04.30.20086413
ERR2632015	pass	2020.04.30.20086413
ERR2632016	pass	2020.04.30.20086413
ERR2632017	pass	2020.04.30.20086413
ERR2632018	pass	2020.04.30.20086413
ERR2632019	pass	2020.04.30.20086413
ERR2632020	pass	2020.04.30.20086413
ERR2632021	warning	2020.04.30.20086413	quast: N50=46692 (< 50000)
ERR2632022	pass	2020.04.30.20086413
ERR2632026	pass	2020.04.30.20086413
ERR2632028	pass	2020.04.30.20086413
ERR2632033	warning	2020.04.30.20086413	quast: N50=46976 (< 50000)
ERR2632034	warning	2020.04.30.20086413	quast: N50=48588 (< 50000)
ERR2632035	pass	2020.04.30.20086413
ERR2632036	pass	2020.04.30.20086413
ERR2632037	pass	2020.04.30.20086413
ERR2632038	pass	2020.04.30.20086413
ERR2632039	pass	2020.04.30.20086413
ERR2632040	pass	2020.04.30.20086413
ERR2632041	pass	2020.04.30.20086413
ERR2632042	warning	2020.04.30.20086413	quast: N50=48612 (< 50000)
ERR2632043	pass	2020.04.30.20086413
ERR2632044	pass	2020.04.30.20086413
ERR2632045	pass	2020.04.30.20086413
ERR3200812	warning	2020.04.30.20086413	confindr: percentage_contamination<0.5
ERR3200813	warning	2020.04.30.20086413	confindr: percentage_contamination<0.5
ERR3200814	warning	2020.04.30.20086413	confindr: percentage_contamination<0.5
ERR3200815	warning	2020.04.30.20086413	confindr: percentage_contamination<0.5
ERR3200816	warning	2020.04.30.20086413	confindr: percentage_contamination<0.5
ERR3200817	warning	2020.04.30.20086413	confindr: percentage_contamination<0.5
ERR3200818	warning	2020.04.30.20086413	confindr: percentage_contamination<0.5
ERR3200819	warning	2020.04.30.20086413	confindr: percentage_contamination<0.5
ERR3200821	warning	2020.04.30.20086413	confindr: percentage_contamination<0.5
ERR3200822	warning	2020.04.30.20086413	confindr: percentage_contamination<0.5
ERR3200824	warning	2020.04.30.20086413	confindr: percentage_contamination<0.5
ERR3200825	warning	2020.04.30.20086413	confindr: percentage_contamination<0.5
ERR3200826	warning	2020.04.30.20086413	confindr: percentage_contamination<0.5
ERR3200827	warning	2020.04.30.20086413	confindr: percentage_contamination<0.5
ERR3200828	warning	2020.04.30.20086413	confindr: percentage_contamination<0.5
ERR3200829	warning	2020.04.30.20086413	confindr: percentage_contamination<0.5
ERR3200830	warning	2020.04.30.20086413	confindr: percentage_contamination<0.5
ERR3200831	warning	2020.04.30.20086413	confindr: percentage_contamination<0.5
ERR3200832	warning	2020.04.30.20086413	confindr: percentage_contamination<0.5
ERR3200833	warning	2020.04.30.20086413	confindr: percentage_contamination<0.5
ERR3200834	warning	2020.04.30.20086413	confindr: percentage_contamination<0.5
ERR3200835	warning	2020.04.30.20086413	confindr: percentage_contamination<0.5
ERR3200836	warning	2020.04.30.20086413	confindr: percentage_contamination<0.5
ERR3200837	warning	2020.04.30.20086413	confindr: percentage_contamination<0.5
ERR3200838	warning	2020.04.30.20086413	confindr: percentage_contamination<0.5
ERR3200839	warning	2020.04.30.20086413	confindr: percentage_contamination<0.5
ERR3200840	warning	2020.04.30.20086413	confindr: percentage_contamination<0.5
ERR3200841	warning	2020.04.30.20086413	confindr: percentage_contamination<0.5
ERR3200842	warning	2020.04.30.20086413	confindr: percentage_contamination<0.5
ERR3200843	warning	2020.04.30.20086413	confindr: percentage_contamination=3.18 (>0)
ERR3200844	warning	2020.04.30.20086413	confindr: percentage_contamination<0.5
ERR3200845	warning	2020.04.30.20086413	confindr: percentage_contamination<0.5
ERR3200846	warning	2020.04.30.20086413	quast: N50=48308 (< 50000); confindr: percentage_contamination<1
ERR3200847	warning	2020.04.30.20086413	confindr: percentage_contamination<0.5
ERR3200848	warning	2020.04.30.20086413	confindr: percentage_contamination<0.5
ERR3200849	warning	2020.04.30.20086413	confindr: percentage_contamination<0.5
ERR3200850	warning	2020.04.30.20086413	confindr: percentage_contamination<0.5
ERR3200851	warning	2020.04.30.20086413	confindr: percentage_contamination<0.5
ERR3200852	warning	2020.04.30.20086413	confindr: percentage_contamination<0.5
ERR3200853	warning	2020.04.30.20086413	confindr: percentage_contamination<0.5
ERR3200854	warning	2020.04.30.20086413	confindr: percentage_contamination<0.5
ERR3200855	warning	2020.04.30.20086413	confindr: percentage_contamination<0.5
ERR3200856	warning	2020.04.30.20086413	confindr: percentage_contamination<0.5
ERR3200857	warning	2020.04.30.20086413	confindr: percentage_contamination<0.5
ERR3200858	warning	2020.04.30.20086413	confindr: percentage_contamination<0.5
ERR3200859	warning	2020.04.30.20086413	confindr: percentage_contamination<0.5
ERR3200860	warning	2020.04.30.20086413	confindr: percentage_contamination<0.5
ERR3200861	warning	2020.04.30.20086413	confindr: percentage_contamination<0.5
ERR3200862	warning	2020.04.30.20086413	confindr: percentage_contamination<0.5
ERR3200863	warning	2020.04.30.20086413	confindr: percentage_contamination<0.5
ERR3200864	warning	2020.04.30.20086413	confindr: percentage_contamination<0.5
ERR3200865	warning	2020.04.30.20086413	confindr: percentage_contamination<0.5
ERR3200866	warning	2020.04.30.20086413	confindr: percentage_contamination<0.5
ERR3200867	warning	2020.04.30.20086413	confindr: percentage_contamination<0.5
ERR3200868	warning	2020.04.30.20086413	confindr: percentage_contamination<0.5
ERR3200869	warning	2020.04.30.20086413	confindr: percentage_contamination<0.5
ERR3200870	warning	2020.04.30.20086413	confindr: percentage_contamination<0.5
ERR3200871	warning	2020.04.30.20086413	confindr: percentage_contamination<0.5
ERR3200872	warning	2020.04.30.20086413	confindr: percentage_contamination<0.5
ERR3200873	warning	2020.04.30.20086413	confindr: percentage_contamination<0.5
ERR3200874	warning	2020.04.30.20086413	confindr: percentage_contamination<0.5
ERR3200875	warning	2020.04.30.20086413	confindr: percentage_contamination<0.5
ERR3200876	warning	2020.04.30.20086413	confindr: percentage_contamination<0.5
ERR3200877	warning	2020.04.30.20086413	confindr: percentage_contamination<0.5
ERR3200878	warning	2020.04.30.20086413	confindr: percentage_contamination<0.5
ERR3200879	warning	2020.04.30.20086413	confindr: percentage_contamination<0.5
ERR3200880	warning	2020.04.30.20086413	confindr: percentage_contamination<0.5
ERR3200881	warning	2020.04.30.20086413	confindr: percentage_contamination<0.5
ERR3200882	warning	2020.04.30.20086413	confindr: percentage_contamination<0.5
ERR3200883	warning	2020.04.30.20086413	confindr: percentage_contamination<0.5
ERR3200884	warning	2020.04.30.20086413	confindr: percentage_contamination<0.5
ERR3200885	warning	2020.04.30.20086413	confindr: percentage_contamination<0.5
ERR3200886	warning	2020.04.30.20086413	confindr: percentage_contamination<0.5
ERR3200888	warning	2020.04.30.20086413	confindr: percentage_contamination<0.5
ERR3200889	warning	2020.04.30.20086413	confindr: percentage_contamination<0.5
ERR3200890	pass	2020.04.30.20086413
ERR3200891	pass	2020.04.30.20086413
ERR3200892	pass	2020.04.30.20086413
ERR3200893	pass	2020.04.30.20086413
ERR3200894	pass	2020.04.30.20086413
ERR3200895	pass	2020.04.30.20086413
ERR3200896	pass	2020.04.30.20086413
ERR3200897	warning	2020.04.30.20086413	confindr: percentage_contamination=3.08 (>0)
ERR3200898	pass	2020.04.30.20086413
ERR3200899	pass	2020.04.30.20086413
ERR3200900	warning	2020.04.30.20086413	confindr: percentage_contamination=2.72 (>0)
ERR3200901	pass	2020.04.30.20086413
ERR3200902	warning	2020.04.30.20086413	confindr: percentage_contamination=3.35 (>0)
ERR3200903	pass	2020.04.30.20086413
ERR3200904	pass	2020.04.30.20086413
ERR3200905	pass	2020.04.30.20086413
ERR3200906	pass	2020.04.30.20086413
ERR3200907	pass	2020.04.30.20086413
ERR3200908	pass	2020.04.30.20086413
ERR3200909	pass	2020.04.30.20086413
ERR3200910	pass	2020.04.30.20086413
ERR3200911	warning	2020.04.30.20086413	confindr: percentage_contamination=3.6 (>0)
ERR3200912	pass	2020.04.30.20086413
ERR3200913	pass	2020.04.30.20086413
ERR3200914	pass	2020.04.30.20086413
ERR3200915	pass	2020.04.30.20086413
ERR3200916	pass	2020.04.30.20086413
ERR3200917	pass	2020.04.30.20086413
ERR3200918	pass	2020.04.30.20086413
ERR3200919	pass	2020.04.30.20086413
ERR3200920	pass	2020.04.30.20086413
ERR3200921	pass	2020.04.30.20086413
ERR3200922	pass	2020.04.30.20086413
ERR3200923	pass	2020.04.30.20086413
ERR3200924	pass	2020.04.30.20086413
ERR3200925	pass	2020.04.30.20086413
ERR3200926	pass	2020.04.30.20086413
ERR3200927	pass	2020.04.30.20086413
ERR3200928	pass	2020.04.30.20086413
ERR3200929	pass	2020.04.30.20086413
ERR3200930	pass	2020.04.30.20086413
ERR3200931	pass	2020.04.30.20086413
ERR3200932	pass	2020.04.30.20086413
ERR3200933	pass	2020.04.30.20086413
ERR3200934	pass	2020.04.30.20086413
ERR3200935	pass	2020.04.30.20086413
ERR3200936	pass	2020.04.30.20086413
ERR3200937	pass	2020.04.30.20086413
ERR3200938	warning	2020.04.30.20086413	confindr: percentage_contamination<0.5
ERR3200939	warning	2020.04.30.20086413	confindr: percentage_contamination<0.5
ERR3200940	warning	2020.04.30.20086413	confindr: percentage_contamination<0.5
ERR3200941	warning	2020.04.30.20086413	confindr: percentage_contamination<0.5
ERR3200942	warning	2020.04.30.20086413	confindr: percentage_contamination<0.5
ERR3200943	warning	2020.04.30.20086413	confindr: percentage_contamination<0.5
ERR3200944	warning	2020.04.30.20086413	confindr: percentage_contamination<0.5
ERR3200945	warning	2020.04.30.20086413	confindr: percentage_contamination<0.5
ERR3200946	warning	2020.04.30.20086413	confindr: percentage_contamination<0.5
ERR3200947	warning	2020.04.30.20086413	confindr: percentage_contamination<0.5
ERR3200948	warning	2020.04.30.20086413	confindr: percentage_contamination<0.5
ERR3200949	warning	2020.04.30.20086413	confindr: percentage_contamination<0.5
ERR3200951	warning	2020.04.30.20086413	confindr: percentage_contamination<0.5
ERR3200952	warning	2020.04.30.20086413	confindr: percentage_contamination<0.5
ERR3200954	warning	2020.04.30.20086413	confindr: percentage_contamination<0.5
ERR3200955	warning	2020.04.30.20086413	confindr: percentage_contamination<0.5
ERR3200956	warning	2020.04.30.20086413	confindr: percentage_contamination<0.5
ERR3200957	pass	2020.04.30.20086413
ERR3200958	pass	2020.04.30.20086413
ERR3200959	warning	2020.04.30.20086413	confindr: percentage_contamination<0.5
ERR3200960	warning	2020.04.30.20086413	confindr: percentage_contamination<0.5
ERR3200961	pass	2020.04.30.20086413
ERR3200962	pass	2020.04.30.20086413
ERR3200964	pass	2020.04.30.20086413
ERR3200965	pass	2020.04.30.20086413
ERR3200966	pass	2020.04.30.20086413
ERR3200967	pass	2020.04.30.20086413
ERR3200968	warning	2020.04.30.20086413	confindr: percentage_contamination<0.5
ERR3200969	warning	2020.04.30.20086413	confindr: percentage_contamination<0.5
ERR3200970	pass	2020.04.30.20086413
ERR3200971	pass	2020.04.30.20086413
ERR3200972	warning	2020.04.30.20086413	confindr: percentage_contamination<0.5
ERR3200973	pass	2020.04.30.20086413
ERR3200974	pass	2020.04.30.20086413
ERR3200975	pass	2020.04.30.20086413
ERR3200976	pass	2020.04.30.20086413
ERR3200977	pass	2020.04.30.20086413
ERR3200978	warning	2020.04.30.20086413	confindr: percentage_contamination=3.34 (>0)
ERR3200979	pass	2020.04.30.20086413
ERR3200980	pass	2020.04.30.20086413
ERR3200981	pass	2020.04.30.20086413
ERR3200982	pass	2020.04.30.20086413
ERR3200983	warning	2020.04.30.20086413	confindr: percentage_contamination<0.5
ERR3200984	pass	2020.04.30.20086413
ERR3200985	pass	2020.04.30.20086413
ERR3200986	pass	2020.04.30.20086413
ERR3200987	pass	2020.04.30.20086413
ERR3200988	pass	2020.04.30.20086413
ERR3200989	pass	2020.04.30.20086413
ERR3200990	pass	2020.04.30.20086413
ERR3200991	pass	2020.04.30.20086413
ERR3200992	pass	2020.04.30.20086413
ERR3200993	pass	2020.04.30.20086413
ERR3200994	pass	2020.04.30.20086413
ERR3200995	pass	2020.04.30.20086413
ERR3200996	pass	2020.04.30.20086413
ERR3200997	pass	2020.04.30.20086413
ERR3200998	pass	2020.04.30.20086413
ERR3200999	pass	2020.04.30.20086413
ERR3201000	pass	2020.04.30.20086413
ERR3201001	pass	2020.04.30.20086413
ERR3201002	pass	2020.04.30.20086413
ERR3201003	pass	2020.04.30.20086413
ERR3201004	pass	2020.04.30.20086413
ERR3201005	pass	2020.04.30.20086413
ERR3201006	pass	2020.04.30.20086413
ERR3201007	pass	2020.04.30.20086413
ERR3201008	pass	2020.04.30.20086413
ERR3201009	pass	2020.04.30.20086413
ERR3201010	pass	2020.04.30.20086413
ERR3201011	pass	2020.04.30.20086413
ERR3201012	pass	2020.04.30.20086413
ERR3201013	pass	2020.04.30.20086413
ERR3201014	pass	2020.04.30.20086413
ERR3201015	pass	2020.04.30.20086413
ERR3201016	pass	2020.04.30.20086413
ERR3201017	pass	2020.04.30.20086413
ERR3201018	pass	2020.04.30.20086413
ERR3201019	pass	2020.04.30.20086413
ERR3201020	pass	2020.04.30.20086413
ERR3201021	warning	2020.04.30.20086413	confindr: percentage_contamination<0.5
ERR3201022	warning	2020.04.30.20086413	confindr: percentage_contamination<0.5
ERR3201023	warning	2020.04.30.20086413	confindr: percentage_contamination<0.5
ERR3201024	warning	2020.04.30.20086413	confindr: percentage_contamination<0.5
ERR3201025	warning	2020.04.30.20086413	confindr: percentage_contamination<0.5
ERR3201026	warning	2020.04.30.20086413	confindr: percentage_contamination<0.5
ERR3201027	warning	2020.04.30.20086413	confindr: percentage_contamination<0.5
ERR3201028	warning	2020.04.30.20086413	confindr: percentage_contamination<0.5
ERR3201029	warning	2020.04.30.20086413	confindr: percentage_contamination<0.5
ERR3201030	warning	2020.04.30.20086413	confindr: percentage_contamination<0.5
ERR3201031	warning	2020.04.30.20086413	confindr: percentage_contamination<0.5
ERR3201032	warning	2020.04.30.20086413	confindr: percentage_contamination<0.5
ERR3201033	pass	2020.04.30.20086413
ERR3201034	warning	2020.04.30.20086413	confindr: percentage_contamination<0.5
ERR3201035	warning	2020.04.30.20086413	confindr: percentage_contamination<0.5
ERR3201036	warning	2020.04.30.20086413	confindr: percentage_contamination<0.5
ERR3201037	warning	2020.04.30.20086413	confindr: percentage_contamination<0.5
ERR3201038	warning	2020.04.30.20086413	confindr: percentage_contamination<0.5
ERR3201039	warning	2020.04.30.20086413	confindr: percentage_contamination<0.5
ERR3201040	warning	2020.04.30.20086413	confindr: percentage_contamination<0.5
ERR3201041	warning	2020.04.30.20086413	confindr: percentage_contamination<0.5
ERR3201042	warning	2020.04.30.20086413	confindr: percentage_contamination<0.5
ERR3201043	warning	2020.04.30.20086413	confindr: percentage_contamination<0.5
ERR3201044	warning	2020.04.30.20086413	confindr: percentage_contamination<0.5
ERR3201045	warning	2020.04.30.20086413	confindr: percentage_contamination<0.5
ERR3201046	warning	2020.04.30.20086413	quast: N50=48766 (< 50000); confindr: percentage_contamination<1
ERR3201047	pass	2020.04.30.20086413
ERR3201048	warning	2020.04.30.20086413	confindr: percentage_contamination<0.5
ERR3201049	warning	2020.04.30.20086413	confindr: percentage_contamination<0.5
ERR3201050	warning	2020.04.30.20086413	confindr: percentage_contamination<0.5
ERR3201051	warning	2020.04.30.20086413	confindr: percentage_contamination<0.5
ERR3201052	warning	2020.04.30.20086413	confindr: percentage_contamination<0.5
ERR3201053	warning	2020.04.30.20086413	confindr: percentage_contamination<0.5
ERR3201054	warning	2020.04.30.20086413	confindr: percentage_contamination<0.5
ERR3201055	pass	2020.04.30.20086413
ERR3201056	warning	2020.04.30.20086413	confindr: percentage_contamination<0.5
ERR3201057	warning	2020.04.30.20086413	confindr: percentage_contamination<0.5
ERR3201058	warning	2020.04.30.20086413	confindr: percentage_contamination<0.5
ERR3201059	warning	2020.04.30.20086413	confindr: percentage_contamination<0.5
ERR3201060	warning	2020.04.30.20086413	confindr: percentage_contamination<0.5
ERR3201061	warning	2020.04.30.20086413	confindr: percentage_contamination<0.5
ERR3201062	warning	2020.04.30.20086413	confindr: percentage_contamination<0.5
ERR3201063	warning	2020.04.30.20086413	confindr: percentage_contamination<0.5
ERR3201064	warning	2020.04.30.20086413	confindr: percentage_contamination<0.5
ERR3201065	warning	2020.04.30.20086413	confindr: percentage_contamination<0.5
ERR3201066	warning	2020.04.30.20086413	confindr: percentage_contamination<0.5
ERR3201067	warning	2020.04.30.20086413	confindr: percentage_contamination<0.5
ERR3201068	warning	2020.04.30.20086413	confindr: percentage_contamination<0.5
ERR3201069	warning	2020.04.30.20086413	confindr: percentage_contamination<0.5
ERR3201070	warning	2020.04.30.20086413	confindr: percentage_contamination<0.5
ERR3201071	warning	2020.04.30.20086413	confindr: percentage_contamination<0.5
ERR3201072	warning	2020.04.30.20086413	confindr: percentage_contamination<0.5
ERR3201073	warning	2020.04.30.20086413	confindr: percentage_contamination<0.5
ERR3201074	warning	2020.04.30.20086413	confindr: percentage_contamination<0.5
ERR3201075	warning	2020.04.30.20086413	confindr: percentage_contamination<0.5
ERR3201076	warning	2020.04.30.20086413	confindr: percentage_contamination<0.5
ERR3201077	warning	2020.04.30.20086413	confindr: percentage_contamination<0.5
ERR3201078	warning	2020.04.30.20086413	confindr: percentage_contamination<0.5
ERR3201079	warning	2020.04.30.20086413	confindr: percentage_contamination<0.5
ERR3201080	warning	2020.04.30.20086413	quast: N50=49064 (< 50000); confindr: percentage_contamination<1
ERR3201081	warning	2020.04.30.20086413	confindr: percentage_contamination<0.5
ERR3201082	warning	2020.04.30.20086413	confindr: percentage_contamination<0.5
ERR3201083	warning	2020.04.30.20086413	confindr: percentage_contamination<0.5
ERR3201084	warning	2020.04.30.20086413	confindr: percentage_contamination<0.5
ERR3201085	warning	2020.04.30.20086413	confindr: percentage_contamination<0.5
ERR3201086	warning	2020.04.30.20086413	confindr: percentage_contamination<0.5
ERR3201087	warning	2020.04.30.20086413	confindr: percentage_contamination<0.5
ERR3201088	warning	2020.04.30.20086413	confindr: percentage_contamination<0.5
ERR3201089	warning	2020.04.30.20086413	confindr: percentage_contamination<0.5
ERR3201090	warning	2020.04.30.20086413	confindr: percentage_contamination<0.5
ERR3201091	warning	2020.04.30.20086413	confindr: percentage_contamination<0.5
ERR3201092	warning	2020.04.30.20086413	confindr: percentage_contamination<0.5
ERR3201093	warning	2020.04.30.20086413	confindr: percentage_contamination<0.5
ERR3201094	pass	2020.04.30.20086413
ERR3201095	warning	2020.04.30.20086413	confindr: percentage_contamination<0.5
ERR3201096	warning	2020.04.30.20086413	confindr: percentage_contamination<0.5
ERR3201097	warning	2020.04.30.20086413	confindr: percentage_contamination<0.5
ERR3201098	warning	2020.04.30.20086413	confindr: percentage_contamination<0.5
ERR3201099	warning	2020.04.30.20086413	confindr: percentage_contamination<0.5
ERR3201100	warning	2020.04.30.20086413	confindr: percentage_contamination<0.5
ERR3201101	warning	2020.04.30.20086413	confindr: percentage_contamination<0.5
ERR3201102	warning	2020.04.30.20086413	confindr: percentage_contamination<0.5
ERR3201103	warning	2020.04.30.20086413	confindr: percentage_contamination<0.5
ERR3201104	warning	2020.04.30.20086413	confindr: percentage_contamination<0.5
ERR3201105	warning	2020.04.30.20086413	confindr: percentage_contamination<0.5
ERR3201106	warning	2020.04.30.20086413	confindr: percentage_contamination<0.5
ERR3201107	warning	2020.04.30.20086413	confindr: percentage_contamination<0.5
ERR3201108	warning	2020.04.30.20086413	confindr: percentage_contamination<0.5
ERR3201109	warning	2020.04.30.20086413	confindr: percentage_contamination<0.5
ERR3201110	warning	2020.04.30.20086413	confindr: percentage_contamination<0.5
ERR3201111	warning	2020.04.30.20086413	confindr: percentage_contamination<0.5
ERR3201112	warning	2020.04.30.20086413	confindr: percentage_contamination<0.5
ERR3201113	warning	2020.04.30.20086413	confindr: percentage_contamination<0.5
ERR3201114	warning	2020.04.30.20086413	confindr: percentage_contamination<0.5
ERR3201115	warning	2020.04.30.20086413	confindr: percentage_contamination<0.5
ERR3201116	warning	2020.04.30.20086413	confindr: percentage_contamination<0.5
ERR3201117	pass	2020.04.30.20086413
ERR3201118	pass	2020.04.30.20086413
ERR3201119	pass	2020.04.30.20086413
ERR3201120	pass	2020.04.30.20086413
ERR3201121	pass	2020.04.30.20086413
ERR3201122	pass	2020.04.30.20086413
ERR3201123	pass	2020.04.30.20086413
ERR3201124	pass	2020.04.30.20086413
ERR3201125	pass	2020.04.30.20086413
ERR3201126	pass	2020.04.30.20086413
ERR3201127	pass	2020.04.30.20086413
ERR3201128	pass	2020.04.30.20086413
ERR3201129	pass	2020.04.30.20086413
ERR3201130	warning	2020.04.30.20086413	confindr: percentage_contamination=3.64 (>0)
ERR3201131	pass	2020.04.30.20086413
ERR3201132	pass	2020.04.30.20086413
ERR3201133	pass	2020.04.30.20086413
ERR3201134	pass	2020.04.30.20086413
ERR3201135	pass	2020.04.30.20086413
ERR3201136	pass	2020.04.30.20086413
ERR3201137	pass	2020.04.30.20086413
ERR3201138	pass	2020.04.30.20086413
ERR3201139	pass	2020.04.30.20086413
ERR3201140	pass	2020.04.30.20086413
ERR3201141	pass	2020.04.30.20086413
ERR3201142	pass	2020.04.30.20086413
ERR3201143	pass	2020.04.30.20086413
ERR3201144	pass	2020.04.30.20086413
ERR3201145	pass	2020.04.30.20086413
ERR3201146	pass	2020.04.30.20086413
ERR3201147	pass	2020.04.30.20086413
[truncated: 10,193 more rows]
